# Supplementary material for: AI-Assisted Identification of Primary and Secondary Metabolomic Markers for Postoperative Delirium
Source: Int J Mol Sci. 2024 Nov 4;25(21):11847. doi: 10.3390/ijms252111847 (PMC11546914; doi:10.3390/ijms252111847)
Supplement: Supplementary file 1 [file ijms-25-11847-s001.zip]

Archive with 6 entries (6 files):
- SupplementaryTable_S7.xlsx
- __MACOSX/._SupplementaryTable_S7.xlsx
- SupplementaryTable_S8.docx
- __MACOSX/._SupplementaryTable_S8.docx
- SupplementaryTables_S1-S6.xlsx
- __MACOSX/._SupplementaryTables_S1-S6.xlsx
