# Supplementary material for: AI-Assisted Identification of Primary and Secondary Metabolomic Markers for Postoperative Delirium
Source: Int J Mol Sci. 2024 Nov 4;25(21):11847. doi: 10.3390/ijms252111847 (PMC11546914; doi:10.3390/ijms252111847)
Supplement: Supplementary file 1 [file ijms-25-11847-s001.zip › SupplementaryTable_S7.xlsx]

## Sheet: Pre-op day
	code	Randomisation date (DD-month-YY)	Demografic data					Severity of disease					Comorbidities/ risk factors																		Preoperative Medication								Cognitive function assessment
			Age (yo)	Sex	Weight (kg)	Height (m)	BMI (auto)	Ejection fraction	Previous cardiac surgery	NYHA class	EURO score II	Baseline serum creatinine (mg/dL)	Previous MI	Hypertension	Carotid stenosis	Previous stroke	CCSscore	Unstable angina	Diabetes mellitus	Atrial fibrillation	Ventricular extrasystole	COPD	Peripheral vascular disease	eGFR (ml/min/1.73sqm)	CKD according to GFR	Previous tobacco use	average number per day of tobacco products	Alcohol use	AUDIT score	Dependence score	β-blockers	ACE inhibitors/ARBs	Platelet inhibitors	Anticoagulants	Statins	Antiarrhythmics	Diuretics	Nitrates	MOCA score
delirium	TGP-15	2019-07-08 08:19:00	74	F	79	157	32	61	0	2	2.4	97	0	1	0	0	0	0	0	0	0	0	0	48	3a	0	0	0	0	0	1	0	1	0	0	0	1	0	26
delirium	PAN-40	2019-11-13 09:52:00	66	M	65	168	23	79	0	2	0.89	86	0	1	0	0	2	0	0	0	0	0	0	81	2	0	0	1	1	0	1	1	1	0	1	0	0	0	25
delirium	BIP-44	2019-11-29 08:25:00	73	M	80	177	25.5	49	1	2	6.07	87	1	1	1	0	3	0	0	0	0	0	0	76	2	0	0	0	0	0	1	1	1	1	0	0	0	0	22
delirium	PNA-52	2020-01-22 11:07:00	66	M	83	169	29.1	51	0	3	1.25	106	1	1	1	0	3	0	0	0	0	0	0	63	2	0	0	0	0	0	1	1	1	0	0	0	0	0	16
delirium	UEV-63	2020-02-14 08:10:00	67	M	87	165	32	65	1	3	6.36	89	1	1	1	0	3	0	1	0	0	0	0	77	2	0	0	1	1	0	1	1	0	1	0	0	1	1	22
delirium	CAV-64	2020-02-20 08:00:00	73	M	73	167	26.2	61	1	2	5.5	95	0	0	1	0	0	0	0	1	0	0	1	68	2	0	0	1	11	0	0	0	1	0	0	0	0	0	26
delirium	DSP-75	2020-03-18 09:45:00	79	M	82	165	30.1	62	0	3	3.17	121	0	1	0	0	3	0	0	0	0	0	0	49	3a	0	0	0	0	0	1	0	1	0	1	0	0	0	19
delirium	AVF-78	2020-04-23 08:15:00	71	F	88	163	33.1	57	1	2	1.48	67	1	1	1	0	0	0	0	0	0	0	0	79	2	0	0	0	0	0	1	1	1	1	1	0	0	0	27
delirium	VAD-79	2020-05-18 08:21:00	65	M	106	172	35.8	51	0	3	4.32	83	0	1	1	0	3	0	0	1	0	1	1	78	2	1	8	0	0	0	1	0	1	1	1	0	1	0	28
delirium	KVF-81	2020-05-20 08:22:00	78	M	85	169	29.8	68	0	2	2.58	144	0	1	0	0	2	0	0	0	0	0	0	40	3b	0	0	1	1	0	0	1	0	0	1	1	1	0	23
delirium	IAA-83	2020-05-28 08:45:00	67	F	72	145	34.2	71	0	2	1.14	112	0	1	0	0	0	0	0	0	0	0	0	51	3а	0	0	0	0	0	1	1	0	0	1	0	0	0	25
delirium	BRI-89	2020-06-16 07:52:00	71	F	74	160	28.9	63	0	2	6.63	107	0	1	0	0	2	0	0	3	0	0	0	45	3а	0	0	1	1	0	1	1	1	0	1	1	1	0	23
delirium	BAV-98	2020-07-22 13:14:00	70	F	88	154	37.1	60	0	3	3.04	92	0	0	1	0	0	0	0	0	0	0	0	55	3a	0	0	0	0	0	1	0	0	0	1	0	1	0	24
delirium	FVK-102	2020-08-03 08:28:00	65	M	94	173	31.4	49	0	3	4.36	97	0	1	1	0	0	0	0	1	0	0	0	70	2	0	0	1	1	0	1	0	0	1	1	0	0	0	23
	AEK-22	2019-07-26 08:20:00	68	F	74	161	28.5	70	0	2	1.18	89	0	1	0	0	0	0	0	0	0	0	0	58	3a	0	0	0	0	0	1	1	0	0	0	0	0	0	28
	ALA-35	2019-10-07 08:26:00	66	F	64	166	23.2	65	0	3	4.81	85	0	1	0	0	0	0	0	1	0	0	0	62	2	0	0	0	0	0	1	1	0	0	0	1	1	0	27
	ALF-47	2019-12-03 10:47:00	67	F	83	169	29.1	63	0	3	3.98	175	0	1	1	1	0	0	1	1	0	0	0	26	4	0	0	0	0	0	0	1	0	1	0	0	0	0	28
	ATI-50	2019-12-17 08:10:00	67	F	83	164	30.9	77	0	3	3.98	106	0	1	1	0	0	0	1	0	0	0	0	47	3a	0	0	0	0	0	1	1	0	0	0	0	1	0	28
	AVC-104	2020-08-25 12:58:00	65	F	63	151	27.6	57	0	3	6.74	107	0	1	1	0	0	0	0	0	0	0	0	47	3а	0	0	0	0	0	1	0	0	1	1	0	1	0	27
	BAA-5	2019-06-18 08:06:00	74	M	73	166	26.5	58	0	3	0.99	101	1	1	1	0	3	0	0	0	0	0	0	63	2	1	4	1	2	0	0	1	1	1	1	0	0	0	29
	BAA-55	2020-01-24 08:00:00	67	M	72	180	22.2	69	0	2	0.92	88	0	0	0	0	0	0	1	0	0	0	0	78	2	0	0	1	12	3	1	1	1	0	1	0	0	0	27
	BAI-131	2021-03-17 10:36:00	70	M	89	175	24.2	61	0	2	9	96	1	1	0	0	3	0	1	0	0	0	1	68	2	0	0	1	1	0	1	1	0	1	1	0	1	0	20
	BDS-100	2020-07-29 08:10:00	68	M	76	164	28.3	66	0	3	1.43	80	0	0	0	0	3	0	0	0	0	0	0	87	2	0	0	0	0	0	1	1	0	0	1	0	0	0	19
	BEH-99	2020-07-29 08:20:00	74	F	51	151	22.4	63	1	3	8.26	76	0	0	0	0	0	0	1	1	0	0	1	67	2	0	0	0	0	0	1	1	9	1	0	1	1	0	20
	BLV-133	2021-04-04 11:25:00	67	F	72	158	28.8	53	0	3	2.38	136	0	1	0	0	0	0	1	1	0	0	1	35	3b	0	0	0	0	0	1	1	0	1	1	0	1	0	25
	BNE-16	2019-07-11 07:51:00	69	F	69	147	31.9	46	0	3	1.97	97	1	1	1	0	2	0	1	0	0	0	0	52	3a	0	0	0	0	0	1	1	0	0	0	0	0	0	26
	BNP-33	2019-10-01 08:32:00	65	F	95	140	42.8	65	0	2	1.29	87	0	1	0	0	0	0	0	0	0	0	0	60	2	0	1	1	0	0	1	1	0	0	1	0	1	0	27
	BSL-140	2021-04-26	66	M	78	166	28.3	46	0	3	5.3	90	1	0	0	0	3	0	0	0	0	0	0	76	2	0	0	1	1	0	0	0	0	0	0	0	0	0	19
	BTG-137	2021-04-16 08:14:00	69	F	83	158	33.2	60	0	3	5.37	61	0	1	0	0	3	0	1	0	1	0	1	88	2	0	0	1	0	0	1	1	1	0	1	0	1	0	24
	BTP-141	29.0421	65	F	100	163	37.6	63	0	3	3.3	86	0	1	1	0	0	0	0	0	0	0	0	61	2	0	0	0	0	0	1	1	0	1	1	0	1	0	21
	BVA-144	2021-06-07	73	M	75	162	28.6	35	0	2	4.08	108	1	0	1	1	2	0	1	0	0	0	1	58	3a	0	0	0	0	0	1	1	1	1	0	0	0	0	25
	BVE-116	2020-01-16 08:22:00	72	F	75	144	36.2	55	0	3	3.09	75	1	1	1	0	3	0	0	0	0	0	0	69	2	0	0	0	2	0	1	1	1	0	1	0	0	0	17
	BVE-51	2020-01-16 08:22:00	72	F	75	144	36.2	55	0	3	3.09	75	1	1	1	0	3	0	0	0	0	0	0	69	2	0	0	0	2	0	1	1	1	0	1	0	0	0	17
	BVI-26	2019-08-16 08:16:00	65	M	101	164	37.5	69	0	2	1.49	98	0	1	0	0	2	0	0	0	0	0	0	69	2	0	0	1	4	0	1	1	0	0	0	0	0	0	27
	BVM-45	2019-11-29 15:29:00	67	M	74	173	24.7	68	0	3	1.59	97	0	1	1	0	0	0	0	0	1	1	0	66	2	0	0	0	0	0	0	1	0	0	1	0	1	0	24
	CAG-68	2020-02-26 08:30:00	80	M	70	158	28	62	0	3	1.85	77	1	1	1	0	3	0	0	0	0	0	0	81	2	0	0	1	4	0	1	1	1	0	1	0	0	0	19
	CAP-103	2020-08-04 08:31:00	70	M	90	177	28.7	35	0	3	11.6	128	0	1	1	0	0	0	0	1	0	1	1	49	3a	0	0	1	16	0	1	1	0	1	0	0	1	0	24
	CBN-2	2019-06-11 09:12:00	67	M	91	170	31.5	53	0	3	0.82	78	0	1	1	0	3	0	1	0	0	0	0	89	2	0	0	0	0	0	1	0	1	0	0	0	1	1	28
	CBP-29	2019-09-23 08:15:00	65	M	94	172	31.8	53	0	3	1.25	100	0	1	0	0	0	0	0	0	0	0	0	68	2	0	1	1	11	1	1	1	0	1	0	0	1	0	28
	CEA-113	2020-11-10 08:02:00	65	M	109	168	38.6	63	1	3	1.04	98	1	1	1	0	2	0	0	0	0	1	0	69	2	0	0	1	4	0	1	1	1	0	1	0	0	0	22
	CES-97	2020-07-20 10:05:00	68	F	70	164	26	64	0	3	1.25	60	0	1	1	0	0	0	0	0	0	0	0	90	1	0	0	0	0	0	0	1	0	0	1	0	1	0	22
	CGA-114	2020-11-13 08:30:00	66	F	74	160	28.9	33	0	3	2.99	89	1	1	0	0	3	0	0	0	0	0	0	68	2	0	0	1	1	0	1	1	0	1	0	0	0	1	29
	CSP-7	2019-06-24 08:13:00	65	M	130	174	42.9	55	0	3	2.5	106	1	1	1	0	3	0	1	0	0	0	1	63	2	0	0	1	13	3	1	0	1	1	0	0	1	0	26
	CVN-38	2019-11-11 11:45:00	74	F	67	157	27.2	63	0	3	3.43	117	0	1	1	0	0	0	0	0	0	0	0	40	3b	0	0	0	0	0	1	1	0	1	0	1	1	0	26
	CVV-19	2019-07-16 09:41:00	67	M	83	172	28.1	66	0	2	0.91	114	0	1	1	0	2	0	0	1	0	0	0	57	3a	0	0	1	4	0	0	0	0	0	1	0	0	0	27
	DAP-122	2020-01-28 07:55:00	70	M	96	171	32.8	56	0	2	5.85	126	1	1	1	0	2	0	1	1	0	0	1	49	3а	0	0	0	0	0	1	1	1	1	0	0	1	0	17
	DAP-58	2020-01-28 07:55:00	70	M	96	171	32.8	56	0	2	5.85	126	1	1	1	0	2	0	1	1	0	0	1	49	3а	0	0	0	0	0	1	1	1	1	0	0	1	0	17
	DAV-13	2019-07-05 13:09:00	65	M	67	168	23.7	70	0	2	0.64	71	0	1	0	0	2	0	0	0	0	0	0	71	1	0	0	0	0	0	1	1	1	0	0	0	0	0	27
	DGM-139	2021-04-22	70	F	64	157	26	67	0	2	1.5	79	0	1	0	0	3	0	0	0	0	0	0	86	2	0	0	0	0	0	0	1	0	1	1	0	0	0	24
	DIP-112	2020-11-02 14:23:00	67	F	66	157	26.8	64	0	3	1.43	83	1	1	1	0	0	0	0	0	0	0	1	63	2	0	0	0	0	0	1	1	0	0	0	0	0	0	29
	DTD-125	2020-02-12 12:30:00	72	F	63	164	23.4	57	0	2	4.73	76	1	1	1	0	2	0	1	0	0	0	1	68	2	0	0	1	1	0	1	0	0	1	0	0	0	0	15
	DTD-62	2020-02-12 12:30:00	72	F	63	164	23.4	57	0	2	4.73	76	1	1	1	0	2	0	1	0	0	0	1	68	2	0	0	1	1	0	1	0	0	1	0	0	0	0	15
	DTS-84	2020-06-04 08:33:00	67	F	72	159	28.5	68	0	2	1.36	72	0	0	1	0	0	0	0	0	0	0	0	75	2	0	0	0	0	0	1	1	0	0	0	0	0	0	25
	DVV-32	2019-09-30 08:35:00	69	M	90	186	26	73	0	2	0.85	73	1	1	1	0	3	0	1	0	0	0	0	90	1	1	1	1	1	0	0	0	1	1	0	0	0	0	27
	EGI-1	2019-06-10 10:57:00	70	F	68	161	26.2	68	0	3	1900-01-01 21:36:00	89	0	0	0	0	0	0	0	0	0	0	0	57	3	0	0	0	0	0	0	1	1	0	1	0	0	0	27
	ENV-145	2021-06-16	68	F	90	157	36.5	68	0	3	4.21	90	1	1	0	0	3	0	0	0	0	0	0	56.5	3a	0	0	0	0	0	1	0	1	0	0	1	0	0	27
	FMF-77	2020-04-22 08:00:00	71	M	95	171	32.5	66	0	3	1.09	72	0	1	0	0	3	0	0	0	0	0	0	98	2	0	0	0	0	0	1	1	1	0	1	0	0	0	24
	FSM-34	2019-10-03 11:21:00	65	M	70	163	26.3	62	1	2	1.04	97	0	1	0	0	0	0	0	0	0	0	0	70	2	0	0	1	2	0	0	1	0	0	0	0	0	0	27
	GAD-36	2019-10-08 08:09:00	66	M	72	166	26.1	63	0	2	0.6	81	0	1	1	0	3	0	0	0	0	0	0	87	2	0	0	1	3	0	1	1	1	0	0	0	0	0	26
	GAM-87	2020-06-11 08:19:00	65	M	80	164	29.7	53	0	2	1.01	95	1	0	0	0	3	0	0	0	0	0	0	72	2	1	6	1	3	0	1	1	1	0	1	0	1	0	24
	GAP-76	2020-03-23 14:06:00	65	M	65	171	22.2	68	0	3	1.04	93	0	1	0	0	3	0	0	0	0	0	0	74	2	0	0	0	0	0	1	1	1	1	1	0	1	0	28
	GAV-65	2020-02-25 08:25:00	68	M	82	168	29.1	53	0	1	1.46	89	1	1	0	0	1	0	1	0	0	0	1	76	2	0	0	0	0	0	1	1	1	0	1	0	1	0	20
	GGI-71	2020-03-03 12:43:00	72	F	64	142	31.7	40	1	2	14.95	74	0	1	0	0	0	0	0	0	0	0	1	70	2	0	0	1	1	0	0	1	1	0	0	0	0	0	24
	GLA-105	2020-08-31 08:17:00	68	F	70	149	26.1	70	0	2	2.4	94	0	1	0	0	0	0	0	0	0	0	0	54	3а	0	0	0	0	0	1	0	0	0	1	0	1	0	21
	GLA-110	2020-10-14 07:51:00	69	F	79	164	29.4	68	0	2	1.21	75	0	1	0	0	0	0	0	0	0	0	1	70	2	0	0	1	1	0	0	1	0	0	0	0	0	0	22
	GLF-72	2020-03-06 08:19:00	65	F	95	156	39	63	0	1	1.94	130	1	1	1	0	0	0	0	0	0	0	1	37	3b	0	0	1	13	1	1	0	1	0	1	1	1	0	20
	GLI-69	2020-02-27 08:18:00	79	F	47	161	19.9	72	0	0	3.09	62	0	0	0	0	3	0	0	0	0	0	0	72	2	0	0	0	0	0	0	0	1	0	1	0	1	0	24
	GMM-115	2019-12-13 11:14:00	75	M	72	168	25.5	55	0	3	1.6	90	1	1	1	0	3	0	0	0	0	0	0	72	2	0	0	0	0	0	1	1	0	0	0	0	0	0	17
	GMM-49	2019-12-13 11:14:00	75	M	72	168	25.5	55	0	3	1.6	90	1	1	1	0	3	0	0	1	0	0	0	72	2	0	0	0	0	0	1	1	0	0	0	0	0	0	17
	GNV-92	2020-07-08 07:08:00	73	F	76	156	31.2	56	0	3	1.62	97	0	1	1	1	3	0	0	0	0	0	1	50	3а	0	0	0	0	0	1	1	1	0	1	0	0	0	27
	GOM-70	2020-03-02 08:31:00	65	F	96	158	38.5	65	0	3	2.59	135	1	1	0	0	3	0	1	0	0	0	0	36	3b	0	0	1	1	0	1	1	1	0	1	1	1	0	28
	GVF-93	2020-07-09 08:19:00	66	M	101	169	35.4	55	0	3	3.21	85	1	1	1	1	3	0	0	0	0	1	1	82	2	0	0	0	0	0	1	1	0	0	1	0	1	0	23
	GVI-6	2019-06-21 08:07:00	71	M	102	179	32.2	33	0	3	2.01	100	1	1	1	0	3	0	0	0	0	0	0	65	2	0	0	1	1	0	1	1	1	0	0	0	1	1	27
	ILM-109	2020-10-07 09:08:00	77	F	82	158	32.8	63	0	3	3.08	91	0	1	0	0	3	0	0	0	0	0	0	53	3a	0	0	0	0	0	0	0	0	0	0	0	0	0	19
	ISS-60	2020-02-03 08:24:00	74	M	88	164	32.7	54	0	3	2.27	119	0	1	0	0	3	0	0	0	0	0	0	52	3a	0	0	1	2	0	1	0	1	0	1	0	0	0	26
	JAM-43	25.11.19. 9:56	66	M	94	168	35.5	65	0	2	2.14	91	0	1	1	0	2	0	1	0	0	0	1	75	1	2	0	0	0	0	1	1	0	1	0	0	0	1	17
	KAA-39	2019-11-12 11:38:00	67	M	99	172	33.5	62	0	2	1.58	96	0	1	1	0	2	0	0	0	0	0	0	70	2	0	0	0	0	0	0	1	0	0	0	0	1	0	21
	KAI-46	2019-12-03 10:47:00	73	F	84	167	31.2	58	0	3	1.52	94	1	1	1	0	3	0	0	0	0	0	0	69	1	2	0	0	3	0	1	1	1	0	1	0	0	0	23
	KBS-126	2021-02-17 09:19:00	69	M	78	183	23.3	29	0	3	5.26	102	1	1	0	0	3	0	0	0	1	0	0	64	2	0	0	1	1	0	1	1	1	1	0	0	1	0	29
	KGP-142	11.0521	71	F	81	162	30.9	66	0	2	6.69	110	0	1	0	0	0	0	0	1	0	0	1	43.5	3b	0	0	0	0	0	1	1	0	1	0	0	1	0	23
	KLD-11	2019-07-01 12:33:00	66	F	72	154	30.4	72	1	3	3.99	76	1	0	0	0	0	0	0	0	0	0	0	71	2	0	0	0	0	0	1	1	1	0	1	0	1	0	27
	KPS-119	2020-12-10 13:50:00	73	M	74	162	28.2	68	0	2	2.84	88	0	0	1	0	0	0	0	1	0	0	0	74	2	0	0	1	1	0	1	1	0	1	0	0	1	0	26
	KVA-121	2020-01-28 07:54:00	70	М	70	174	23.1	39	1	2	3.2	113	1	0	1	0	0	0	0	0	0	0	1	56	3а	1	3	1	1	0	0	0	0	1	0	0	0	0	24
	KVA-57	2020-01-28 07:54:00	70	М	70	174	23.1	39	1	2	3.2	113	1	0	1	0	0	0	0	0	0	0	1	56	3а	1	3	1	1	0	0	0	0	1	0	0	0	0	24
	LAM-21	2019-07-23 08:41:00	69	M	98	182	30.6	66	0	0	0.88	108	0	1	0	0	0	0	1	0	0	0	0	69	2	0	0	1	6	0	0	0	0	0	0	0	0	0	26
	LLN-123	2020-01-29 09:06:00	70	F	98	159	38.8	67	0	2	1.48	84	0	0	1	0	0	0	0	0	0	0	0	61	2	0	0	0	0	0	1	1	0	0	0	0	0	0	24
	LLN-59	2020-01-29 09:06:00	70	F	98	159	38.8	67	0	2	1.48	84	0	0	1	0	0	0	0	0	0	0	0	61	2	0	0	0	0	0	1	1	0	0	0	0	0	0	24
	MAK-12	2019-07-05 07:52:00	65	M	93	166	33.7	60	0	3	1.59	72	0	1	0	0	3	0	0	0	0	0	0	93	1	0	0	0	0	0	1	0	1	1	1	0	0	1	27
	MCA-118	2020-01-23 08:01:00	72	M	80	168	28.3	68	1	2	7.33	136	1	1	1	0	2	0	0	1	0	0	0	44	3b	0	0	0	0	0	1	0	1	1	1	1	1	0	23
	MCA-53	2020-01-23 08:01:00	72	M	80	168	28.3	68	1	2	7.33	136	1	1	1	0	2	0	0	1	0	0	0	44	3b	0	0	0	0	0	1	0	1	1	1	1	1	0	23
	MDN-146	2021-06-17	66	M	67	163	25.2	62	0	3	1.79	106	1	1	0	1	3	0	0	0	0	0	1	62.7	2	0	0	0	0	0	1	1	0	1	1	0	0	0	26
	MOS-28	2019-08-30 11:00:00	70	M	63	157	22.6	57	0	2	0.49	93	0	1	0	0	1	0	0	0	0	0	0	58	3a	0	0	0	0	0	1	0	1	0	1	0	0	0	28
	MRG-82	2020-05-25 15:07:00	65	M	90	176	29.1	35	0	2	2.42	104	0	0	1	0	2	0	0	1	0	0	0	65	2	1	15	1	10	2	1	1	0	1	0	0	1	0	29
	MUM-134	2021-04-02 08:25:00	70	M	70	174	28.4	45	0	3	3.21	101	1	0	1	0	3	0	0	0	0	0	0	65	2	0	0	0	0	0	1	1	1	0	1	0	1	1	24
	MVD-101	2020-07-29 08:20:00	71	F	67	158	26.8	63	1	3	10.5	73	0	1	0	0	0	0	0	1	0	0	0	72	2	0	0	0	0	0	1	1	0	1	0	1	1	0	24
	MVI-66	2020-02-25 08:26:00	65	M	87	175	28.4	62	0	3	1.77	107	0	1	1	0	3	0	0	0	0	0	1	62	2	0	0	1	1	0	1	1	1	0	1	0	0	0	24
	MVI-91	2020-06-30 08:29:00	67	M	89	175	29.1	44	1	3	6.17	102	1	1	1	0	3	0	0	0	0	1	0	65	2	0	0	0	0	0	1	1	0	1	1	0	0	0	22
	MVK-124	2020-02-12 08:21:00	68	M	80	174	26.4	43	1	2	16.6	154	1	1	0	0	2	0	0	1	0	0	0	39	3b	0	0	0	0	0	1	1	0	0	0	0	1	0	20
	MVK-61	2020-02-12 08:21:00	68	M	80	174	26.4	43	1	2	16.6	154	1	1	0	0	2	0	0	1	0	0	0	39	3b	0	0	0	0	0	1	1	0	0	0	0	1	0	20
	NGP-88	2020-06-15 08:13:00	66	F	75	155	31.2	66	0	3	1.33	76	0	1	1	0	3	0	0	0	0	0	0	71	2	0	0	0	0	0	1	0	1	0	1	0	1	0	23
	NVM-56	2020-01-27 07:56:00	71	F	88	165	32.3	67	0	3	5.2	105	1	1	0	0	3	0	1	1	0	0	0	46	3а	0	0	0	0	0	1	0	1	0	1	0	1	1	27
	OVM-30	2019-09-24 08:12:00	68	F	85	158	34	66	0	3	1.29	93	0	1	1	0	3	0	0	0	0	0	1	55	3а	0	0	0	1	0	1	0	1	0	0	0	0	0	27
	PGA-147	2021-09-10	72	F	87	167	31.2	63	0	3	7.31	84	1	1	0	0	3	0	1	1	0	0	1	79	2	0	0	0	0	0	1	0	0	1	1	0	1	0	28
	PMF-111	2020-10-28 12:17:00	69	M	73	165	28.8	67	0	3	1.77	66	0	1	0	0	3	0	1	0	1	1	1	94	1	0	0	0	0	0	1	1	0	1	0	1	0	0	14
	PNA-117	2020-01-22 11:07:00	66	M	83	169	29.1	51	0	3	1.25	106	1	1	1	0	3	0	0	0	0	0	0	63	2	0	0	0	0	0	1	1	1	0	0	0	0	0	16
	PSD-67	2020-02-25 08:26:00	73	F	105	166	38.1	64	0	3	1.63	106	0	1	1	0	0	0	0	0	0	0	0	45	3а	0	0	1	2	0	1	0	1	0	1	0	1	0	29
	PTI-24	2019-07-29 08:16:00	68	F	92	162	35.1	60	1	2	2.01	97	0	1	0	0	0	0	0	1	0	0	0	60	2	0	0	0	0	0	1	1	0	0	0	0	1	0	28
	PTV-4	2019-06-17 12:08:00	71	F	58	166	22.7	61	1	2	1.27	65	0	1	1	0	3	0	0	1	0	0	0	82	1	0	0	0	0	0	1	1	1	0	1	0	0	0	27
	PTV-48	2019-12-06 08:14:00	72	F	89	162	33.7	62	0	3	1.27	109	1	1	1	0	3	0	1	0	0	0	0	58	3a	0	0	1	1	0	0	1	1	0	0	1	1	0	27
	PV-3	2019-06-17 08:12:00	68	M	72	173	24.7	60	0	2	0.94	89	0	1	1	0	3	0	0	1	0	0	0	76	2	0	0	0	0	0	1	1	1	0	0	0	0	0	27
	PVF-74	2020-03-13 08:04:00	74	M	94	169	32.9	57	0	3	5.43	125	0	1	1	0	3	0	1	1	0	0	0	49	3а	0	0	1	9	1	1	1	0	0	1	0	0	1	21
	PVP-31	2019-09-26 08:00:00	67	M	84	170	29	74	0	3	1.1	105	0	1	1	0	0	0	0	0	0	0	0	62.9	2	1	15	0	0	0	0	1	1	0	0	0	0	0	29
	PVV-128	2021-02-18 12:00:00	74	M	74	185	21.6	57	0	2	1.89	89	0	1	0	0	2	0	0	0	1	0	1	73	2	0	0	1	1	0	1	1	0	1	0	0	0	0	28
	RAN-17	2019-07-15 08:18:00	68	M	85	176	27.3	47	0	3	5.38	196	1	1	1	0	3	0	0	1	0	0	1	29	4	1	3	1	5	0	1	1	0	1	0	0	1	1	26
	SEV-41	2019-11-14 10:50:00	65	F	102	164	37.9	70	0	3	2.23	79	0	1	0	0	0	0	0	1	0	0	0	68	2	0	0	1	0	0	1	0	0	1	1	1	1	0	21
	SGP-37	2019-10-09 10:32:00	70	F	86	157	34.9	65	0	3	2.24	82	0	1	1	0	3	0	0	0	0	0	1	63	2	0	0	0	0	0	0	0	0	1	0	0	0	1	27
	SLE-73	2020-03-11 08:14:00	68	F	85	147	39.3	60	0	3	4.14	102	0	1	1	0	2	0	0	3	0	0	0	49	3а	0	0	0	0	0	1	0	0	0	1	0	0	0	21
	SLV-90	2020-06-22 08:19:00	67	F	71	157	28.8	68	1	2	6.55	84	1	1	1	0	3	0	1	0	0	0	1	62	2	0	0	1	0	0	1	1	1	0	1	0	0	0	27
	SNN-120	2020-01-24 08:00:00	66	M	81	165	29.8	66	0	3	1.49	91	1	1	1	0	3	0	1	0	0	0	0	75	2	0	0	0	0	0	1	1	1	0	1	0	0	0	25
	SNN-54	2020-01-24 08:00:00	66	M	81	165	29.8	66	0	3	1.49	91	1	1	1	0	3	0	1	0	0	0	0	75	2	0	0	0	0	0	1	1	1	0	1	0	0	0	25
	SON-23	2019-07-29 08:17:00	68	F	76	147	35.2	76	0	4	1.84	83	0	1	1	0	0	0	0	0	0	0	0	64	2	0	0	0	0	0	1	0	1	0	1	1	1	0	28
	SRA-80	2020-05-18 14:53:00	77	M	74	170	25.6	60	1	3	5.02	114	1	1	1	0	3	0	0	1	0	0	1	53	3a	0	0	1	1	0	1	1	1	0	1	0	0	1	17
	SSE-18	2019-07-16 09:41:00	66	M	89	173	29.7	36	0	2	2.36	115	1	1	0	0	2	0	0	1	0	0	0	57	3a	0	0	1	3	0	1	1	0	0	0	0	0	1	27
	STN-10	2019-07-01 08:09:00	67	F	67	156	27.5	59	1	3	4.1	86	0	0	0	0	0	0	0	1	0	0	0	61	2	0	0	0	0	0	0	0	0	1	0	1	1	0	26
	SVI-129	2021-02-25 08:10:00	73	M	85	170	29.4	61	0	2	1.84	84	0	1	1	0	3	0	0	0	0	0	0	79	2	0	0	1	1	0	1	1	0	1	1	0	0	1	25
	SVI-14	2019-07-05 13:09:00	75	M	83	170	28.7	51	0	2	1.78	94	1	0	0	0	2	0	0	0	0	0	0	68	2	0	0	0	0	0	0	1	0	1	1	0	0	0	26
	SVM-136	2021-04-14 14:00:00	97	M	90	167	32.3	60	0	3	1.98	101	0	1	0	0	3	0	1	0	0	0	1	68	2	0	0	1	0	0	1	0	1	0	0	0	1	0	20
	TNL-130	2021-03-03 08:20:00	66	M	77	167	27.6	57	0	3	3.07	127	1	0	0	1	2	0	0	0	0	0	1	38	3b	0	0	1	1	0	1	1	0	0	0	0	1	1	22
	TVA-106	2020-09-14 08:20:00	67	M	78	173	26.1	48	0	2	2.13	82	0	1	1	0	0	0	1	1	0	0	0	85	2	1	6	1	4	0	1	1	0	1	0	0	1	0	26
	UEV-127	2020-02-14 08:10:00	67	M	87	165	32	65	1	3	6.36	89	1	1	1	0	3	0	1	0	0	0	0	77	2	0	0	1	1	0	1	1	0	1	0	0	1	1	22
	VAG-132	2021-03-24 11:24:00	72	F	79	148	36.1	58	0	0	1.37	86	1	1	0	0	3	0	1	0	0	0	0	58	3a	0	0	1	1	0	1	1	1	0	1	0	0	0	24
	VAT-9	2019-06-25 10:50:00	69	F	89	157	36.1	82	0	1	2.64	120	1	0	0	0	3	0	1	0	0	0	0	40	3b	0	0	0	0	0	1	1	1	0	1	0	0	0	26
	VAV-108	2020-09-28	73	F	80	156	32.8	65	0	3	2.78	80	0	1	1	0	0	0	0	1	0	0	0	63	2	0	0	1	3	0	1	0	0	0	0	0	1	0	29
	VNV-85	2020-06-08 08:24:00	73	F	76	149	34.5	60	1	3	2.75	64	0	0	0	0	0	0	0	0	0	0	1	83	2	0	0	0	0	0	1	1	0	1	0	0	0	0	22
	VUV-25	2019-08-16 08:15:00	66	M	80	174	26.4	68	0	2	2.76	107	0	1	0	0	2	0	0	0	0	0	0	62	2	0	0	0	0	0	1	1	0	0	1	0	1	0	28
	VVU-20	2019-07-24 08:26:00	65	M	79	161	30.5	68	0	3	1.04	111	0	1	0	0	3	0	0	0	0	0	0	62	2	0	0	1	3	0	1	1	0	0	0	0	0	1	26
	ZTP-107	2020-09-21 08:36:00	72	F	76	165	27.9	45	0	2	5.93	111	1	1	1	0	0	0	0	0	0	0	1	43	3b	0	0	1	3	0	1	1	0	0	0	0	0	0	22
	ZVI-135	2021-04-06 08:17:00	70	M	60	165	22	59	0	0	1.23	80	0	0	0	0	3	1	0	0	0	0	0	86	2	0	0	1	1	0	0	0	0	0	0	0	0	0	20
	ZVI-42	2019-11-20 11:54:00	68	M	91	167	32.6	65	0	3	2.88	106	1	1	1	0	2	0	0	0	0	1	0	62	2	0	0	1	3	0	0	0	0	0	0	0	0	0	22
	ZVI-86	2020-06-09 08:42:00	69	M	69	181	21.1	65	0	2	1.16	84	0	0	1	0	0	0	0	0	0	0	0	0	0	0	0	1	1	0	0	0	0	0	0	0	0	0	26

## Sheet: Operation theatre
	code	Surgery type						Volatile agent			Volatile agent MAC				Volatile - 1 / TIVA-0	total propofol dose (mg/kg)	total fentanyl dose (mcg/kg)	Muscle relaxant (total dose mg/kg)					CPB			VIS (end of surgery)
		CABG	Aortic valve surgery	Mitral valve surgery	Tricuspidal valve surgery	Aneurysmectomy	RFA/ cryo	desflurane	isoflurane	sevoflurane	anaesthesia induction	before CPB	during CPB	after CPB				suxamethonium chloride	atracurium besylate	cisatracurium besylate	rocuronium bromide	pipecuronium bromide	CPB time (min)	Aortic cross-clamping time (min)	CPB min temperature (C)
delirium	TGP-15	1	1	0	0	0	0	0	0	0	0	0	0	0	0	12.6	18.9	0	0	0	0	0.15	188	83	34	24.4
delirium	PAN-40	0	1	0	0	0	0	0	0	1	8	2	2	2	1	0	20	0	0	0	0	0.12	81	61	36.6	0
delirium	BIP-44	1	0	0	0	0	0	0	0	0	8	2	2	1	1	0	12.5	0	0	0	0	0.13	121	55	35	8.3
delirium	PNA-52	1	0	0	0	0	0	0	0	1	8	2	2	2	1	0	14.6	0	0	0	0	0.14	49	30	34.6	0
delirium	UEV-63	1	0	0	0	0	0	0	0	1	8	2	2	2	1	0	10.34	0	0	0	0	0.14	42	25	35.6	0
delirium	CAV-64	0	0	3	0	0	1	0	0	1	8	2	2	1.5	1	0	9.5	0	0	0	0	0.1	86	61	25	2.2
delirium	DSP-75	1	0	0	0	0	0	0	0	1	4	2	1.5	1.2	1	0	9.75	0	0	0	0	0.15	47	27	34.5	0
delirium	AVF-78	1	0	0	0	0	0	0	0	1	8	2	2	1	1	0	11.36	0	0	0	1.13	0.05	28	18	35.9	0
delirium	VAD-79	0	1	0	0	0	1	0	0	0	0	0	0	0	0	25.9	14.1	0	0	0	0	0.28	178	139	36	12.6
delirium	KVF-81	0	1	0	0	0	0	0	0	1	8	2	2	2	1	0	14.11	0	0	0	0	0.09	77	61	36	2.6
delirium	IAA-83	0	1	0	0	0	0	0	0	1	4	1	1	1	1	0	11.1	0	0	0	0.69	0.11	92	65	34.9	0
delirium	BRI-89	1	0	1	1	0	1	0	0	1	8	2	1.5	1.5	1	0	14.8	0	0	0	0	0.16	139	105	33.5	0
delirium	BAV-98	0	1	1	0	0	0	0	0	0	0	0	0	0	0	19.09	22.72	0	0	0	0	0.14	99	68	35.8	1.89
delirium	FVK-102	0	1	1	1	0	0	0	0	0	0	0	0	0	0	27.44	13.83	0	0	0	0	0.09	121	94	36.4	0
	AEK-22	0	0	0	0	0	0	0	0	1	2	2	2	2	1	0	13.5	0	0	0	0	0.1	81	63	35	0
	ALA-35	0	0	1	1	0	1	0	0	0	0	0	0	0	0	16.4	14.3	0	0	0	0.8	0.1	72	53	35.5	0
	ALF-47	0	1	0	0	0	0	0	0	0	0	0	0	0	0	14.4	12.04	0	0	0	0	0.09	94	73	35.8	2
	ATI-50	0	Morrow	0	0	0	0	0	0	1	6	2	2	2	1	0	13.3	0	0	0	0	0.12	57	33	35.9	0
	AVC-104	0	0	1	1	0	1	0	0	1	4	1	1	1	1	0	9.5	0	0	0	0	0.1	72	51	35.3	5.3
	BAA-5	1	0	0	0	0	0	0	0	1	8	2	2	2	1	0	13.7	0	0	0	0	0.11	56	38	36	3
	BAA-55	0	Morrow	0	0	0	0	0	0	0	0	0	0	0	0	19.4	15.3	0	0	0	0	0.14	112	78	35.6	0
	BAI-131	1	1	0	0	0	0	0	0	1	4	1	1	1	1	14.2	0	0	0	0.9	0	0	124	86	35.5	3
	BDS-100	1	0	0	0	0	0	0	0	1	2.5	1	0.75	1	1	0	14.6	0	0	0	0	0.1	99	57	36	1
	BEH-99	0	0	1	1	0	0	0	0	1	4	1	1	1	1	0	29.4	0	0	0	0	0.15	70	52	35	3.26
	BLV-133	0	1	1	1	0	0	0	0	0	0	0	0	0	0	25.6	20.8	0	0	0	1.73	0	128	98	34	0
	BNE-16	1	0	0	0	0	0	0	0	1	2	2.5	3	2	1	0	18.84	0	0	0	0	0.11	68	42	34.5	0
	BNP-33	0	1	0	0	0	0	0	0	1	6	3	2	2	1	0	10.4	0	0	0	0	0.08	113	79	32	3
	BSL-140	1	0	1	1	0	0	0	0	1	4	4	4	4	1	0	17.9	0	0	0	0.96	0	174	131	36	7
	BTG-137	1	0	0	0	0	0	0	0	1	4	1.5	1	1	1	0	13	0	0	0	0.6	0	58	23	35.5	0
	BTP-141	0	0	1	1	0	1	0	0	0	0	0	0	0	0	27.2	17	0	0	0	1.3	0	110	80	36.3	0
	BVA-144	1	0	0	0	0	0	0	0	0	0	0	0	0	0	33.3	18.6	0	0	0	1.3	0	78	45	35.1	0
	BVE-116	0	1	1	0	0	0	0	0	1	4	1	1	1	1	0	10.96	0	0	0	0	0.69	152	123	34.4	0
	BVE-51	1	0	0	0	0	0	0	0	0	0	0	0	0	0	10.7	10.7	0	0	0	0	0.11	35	21	35.1	0
	BVI-26	1	1	0	0	0	0	0	0	1	4	0.75	1	1	1	0	14.85	0	0	0	0	0.9	152	109	35.4	2
	BVM-45	0	1	0	0	0	0	0	0	0	0	0	0	0	0	16.04	13.5	0	0	0	0	0.11	99	69	36.1	0
	CAG-68	1	0	0	0	0	0	0	0	1	6	2	1.5	1	1	0	11.42	0	0	0	0	0.14	43	17	34.5	6.3
	CAP-103	0	1	1	1	0	0	0	0	1	4	1	1	0.5	0	0	6.66	0	0	0	0	0.88	126	96	35.3	0
	CBN-2	1	0	0	0	0	0	0	0	0	0	0	0	0	1	20.4	11	0	0	0	0	0.13	53	27	36.2	17
	CBP-29	0	1	0	0	0	1	0	0	0	0	0	0	0	0	7.2	13.8	0	0	0	1.06	0	99	75	36.1	0
	CEA-113	1	0	0	0	0	0	0	0	0	0	0	0	0	0	17.43	9.17	0	0	0	1.15	0	40	25	35.6	0
	CES-97	0	0	1	0	0	0	0	0	1	4	1	1	1	1	0	14.28	0	0	0	0	0.14	63	48	35.5	3.57
	CGA-114	1	0	0	0	0	0	0	0	0	0	0	0	0	0	16.2	14.8	0	0	0	2.02	0	64	36	36	0
	CSP-7	1	0	0	0	0	0	0	0	1	6	1.5	1.5	2	1	0	8.46	0	0	0	0	0.06	36	24	36	0
	CVN-38	0	1	1	0	0	1	0	0	1	8	2	2	2	1	0	14.9	0	0	0	0	0.09	92	77	36	0
	CVV-19	1	0	0	0	0	0	0	0	0	0	0	0	0	0	23.49	18.07	0	0	0	0	0.09	49	29	35.3	0
	DAP-122	1	0	0	0	0	0	0	0	0	0	0	0	0	0	5.1	1900-01-16 14:24:00	0	0	0	1.92	0	60	43	36.4	0
	DAP-58	1	0	0	0	0	0	0	0	1	8	3	2	3	1	0	11.3	0	0	0	0	0.12	59	41	35.3	0
	DAV-13	1	0	0	0	0	0	0	0	0	0	0	0	0	0	29.85	20.89	0	0	0	0	0.15	59	26	35.6	0
	DGM-139	1	0	0	0	0	0	0	0	1	4	1	1	1	1	0	12.5	0	0	0	2.3	0	50	23	35.8	0
	DIP-112	0	1	0	0	0	0	0	0	1	3	3	1	1	1	0	13.63	0	0	0	3.4	0	74	50	36	0
	DTD-125	1	0	0	0	0	0	0	0	1	1	1.5	1	1.5	1	0	18.64	0	0	0	1.36	0	80	52	36	0
	DTD-62	1	0	0	0	0	0	0	0	0	0	0	0	0	0	19.04	14.2	0	0	0	0	0.09	30	19	35.5	0
	DTS-84	0	1	0	0	0	0	0	0	0	0	0	0	0	0	23.6	27.8	0	0	0	0	0.14	91	67	34	3.08
	DVV-32	1	0	0	0	0	0	0	0	1	8	2	2	1.5	1	0	8.8	0	0	0	0	0.09	57	36	34.6	2.5
	EGI-1	0	1	0	0	0	0	0	0	1	6	2	2	2	1	0	13.2	0	0	0	0	0.12	91	73	36	2
	ENV-145	0	1	0	0	0	0	0	0	1	4	1	1	1	1	0	13.3	0	0	0	3.3	0	177	88	35	4
	FMF-77	1	0	0	0	0	0	0	0	0	0	0	0	0	0	22.7	12.6	0	0	0	1.05	0.08	77	49	35.9	0
	FSM-34	0	1	0	0	0	0	0	0	0	0	0	0	0	0	39	28	0	0	0	0	0.1	144	113	32.5	11
	GAD-36	1	0	0	0	0	0	0	0	0	0	0	0	0	0	25.6	16.6	0	0	0	0	0.07	27	18	36.1	0
	GAM-87	1	0	0	0	0	0	0	0	0	0	0	0	0	0	24.38	25	0	0	0	0	0.13	54	31	36	0
	GAP-76	1	0	0	0	0	0	0	0	1	1.5	2	2	3	1	0	15.38	0	0	0	0	0.18	45	28	34.2	6.8
	GAV-65	1	0	0	0	0	0	0	0	0	0	0	0	0	0	15.6	12.1	0	0	0	0	0.09	35	25	35.8	0
	GGI-71	0	1	1	0	0	1	0	0	0	0	0	0	0	0	35.93	25	0	0	0	0	0.16	115	92	35.6	9.5
	GLA-105	0	Morrow	1	0	0	0	0	0	0	0	0	0	0	0	15.51	20.7	0	0	0	0	0.14	108	85	36	0
	GLA-110	0	1	0	0	0	0	0	0	0	0	0	0	0	0	10.1	13.9	0	0	0	1.26	0	99	83	35.8	2.8
	GLF-72	1	0	0	0	0	0	0	0	1	8	3	2	1.5	1	0	10.5	0	0	0	0	0.17	51	31	35.5	0
	GLI-69	1	0	1	0	0	0	0	0	0	0	0	0	0	0	5.1	23	0	0	0	0	0.09	163	113	36	0.7
	GMM-115	1	0	0	0	0	0	0	0	0	0	0	0	0	0	25.6	20.7	0	0	0	1.83	0	86	38	36	0
	GMM-49	1	0	0	0	0	0	0	0	1	4	1	1	1	1	0	13.9	0	0	0	0	0.16	56	32	35.9	1.5
	GNV-92	1	0	0	0	0	0	0	0	1	6	2	2	2	1	0	10.52	0	0	0	0.66	0.05	67	39	34.4	5.6
	GOM-70	1	0	0	0	0	0	0	0	0	0	0	0	0	0	16.67	15.62	0	0	0	0	0.08	46	24	35.5	2.3
	GVF-93	1	0	0	0	0	0	0	0	0	0	0	0	0	0	15.35	11.88	0	0	0	0	0.12	48	28	35	4.4
	GVI-6	1	0	0	0	0	0	0	0	1	2	2	2	2	1	0	9.8	0	0	0	0	0.1	66	31	36	0
	ILM-109	0	1	0	0	0	0	0	0	1	3	1	1	1	1	0	8.5	0	0	0	3.6	0	58	42	34.9	0
	ISS-60	1	0	0	0	0	0	0	0	1	2	1	2	2	1	0	12.5	0	0	0	0	0.14	63	43	36	5
	JAM-43	1	0	0	0	0	0	0	0	0	0	0	0	0	0	11.9	12.8	0	0	0	0	0.13	49	27	34.6	0
	KAA-39	1	1	0	0	0	0	0	0	1	8	3	2	3	1	0	17.17	0	0	0	0	0.08	73	54	36.1	0
	KAI-46	1	0	0	0	0	0	0	0	1	8	2	2	2	1	0	11.9	0	0	0	0	0.14	59	34	35.9	5.2
	KBS-126	1	0	1	0	0	0	0	0	0	0	0	0	0	0	32.5	21.79	0	0	0	1.92	0	128	32	36	5.8
	KGP-142	0	1	1	1	0	0	0	0	0	0	0	0	0	0	14.2	11.1	0	0	0	1.2	0	120	90	36	3.5
	KLD-11	0	1	0	0	0	0	0	0	1	6	2	2	2	1	0	11.11	0	0	0	0	0.11	42	24	35	0
	KPS-119	1	0	0	0	0	0	0	0	1	4	1	1	1	1	0	13.51	0	0	0	2.02	0	65	38	36	0
	KVA-121	1	0	0	0	0	1	0	0	1	1	1	1	0.5	1	2.17	15.66	0	0	0	1.2	0	93	62	36	11.35
	KVA-57	1	0	0	0	0	0	0	0	0	0	0	0	0	0	11.42	12.85	0	0	0	0	0.17	45	26	36	7.6
	LAM-21	0	1	0	0	0	0	0	0	0	0	0	0	0	0	15.8	10.2	0	0	0	0	0.12	88	60	35.5	0
	LLN-123	1	0	0	0	0	0	0	0	1	2	1.25	0.6	0.6	1	0	16.13	0	0	0	1.07	0	49	22	35.2	0
	LLN-59	0	1	0	0	0	0	0	0	1	8	2	2	2	1	0	10.3	2.06	0	0	0	0.1	60	43	36	9.2
	MAK-12	1	1	0	0	0	0	0	0	1	8	2	2	2	1	0	12.9	0	0	0	0	0.13	143	110	35.4	0
	MCA-118	1	0	0	0	0	0	0	0	1	4	0.5	0.5	0.5	1	0	8.22	0	0	0	2.05	0	45	26	35.9	0
	MCA-53	1	0	0	0	0	0	0	0	0	0	0	0	0	0	20	12.5	0	0	0	0	0.1	101	77	35.5	5.5
	MDN-146	1	0	0	0	0	0	0	0	0	0	0	0	0	0	17	20.8	0	0	0	2.2	0	54	25	36	0
	MOS-28	1	0	0	0	0	0	0	0	1	1.5	1.1	0.9	0.8	1	0	19	0	0	0	0	0.13	63	45	35.5	0
	MRG-82	1	0	0	0	0	1	0	0	0	0	0	0	0	0	17.8	12.12	0	0	0	0	0.13	86	64	36	0
	MUM-134	1	0	0	0	0	0	0	0	1	4	1	1	1	1	0	12.7	0	0	0	1.62	0	73	44	36	0
	MVD-101	0	0	1	1	0	0	0	0	0	0	0	0	0	0	30.59	19.4	0	0	0	0	0.15	71	38	36	3.73
	MVI-66	1	0	0	0	0	0	0	0	0	0	0	0	0	0	22.9	22.9	0	0	0	0	0.09	47	29	35.5	0
	MVI-91	1	0	0	0	0	0	0	0	1	4	1.5	1	1	1	0	12.35	0	0	0	1.12	0.06	37	18	35.2	0
	MVK-124	1	0	0	0	0	0	0	0	0	0	0	0	0	0	33.97	14.29	0	0	0	2.14	0	74	47	35.6	0
	MVK-61	0	0	1	1	0	1	0	0	0	0	0	0	0	0	17.5	12.5	0	0	0	0	0.15	82	56	35.5	0
	NGP-88	1	0	0	0	0	0	0	0	0	0	0	0	0	0	28	9.3	0	0	0	0.6	0.05	82	58	34.1	0
	NVM-56	1	0	0	0	0	0	0	0	1	3	4	0	2	1	12	16.2	0	0	0	0	0.09	45	28	36	0
	OVM-30	1	0	0	0	0	0	0	0	1	8	3	3	3	1	0	13.6	0	0	0	0	0.07	59	42	35	0
	PGA-147	0	1	1	0	0	1	0	0	1	2	2	2	2.5	1	0	14	0	0	0	2	0	144	124	36	0
	PMF-111	1	0	0	0	0	0	0	0	0	0	0	0	0	0	19.45	11	0	0	0	1.37	0	47	24	35.5	0
	PNA-117	1	0	0	0	0	0	0	0	0	0	0	0	0	0	13.9	8.5	0	0	0	1.05	0	32	20	35.5	0
	PSD-67	0	1	0	0	0	0	0	0	0	0	0	0	0	0	10.47	12.38	0	0	0	0	0.08	74	52	35.2	0
	PTI-24	0	0	1	0	0	1	0	0	1	4	1.5	0.75	0.75	1	0	10.86	0	0	0	0	0.13	115	95	34.7	0
	PTV-4	1	0	0	0	0	0	0	0	1	5	5	2	2	1	0	10.34	0	0	0	0	0.17	30	18	35.3	8
	PTV-48	1	0	0	0	0	0	0	0	1	4	1	1	1	1	0	12.35	0	0	0	0	0.13	40	32	36	2.5
	PV-3	1	0	0	0	0	0	0	0	0	0	0	0	0	0	19.4	11.11	0	0	0	0.7	0.11	50	37	35	0
	PVF-74	1	0	0	0	0	0	0	0	0	0	0	0	0	0	14.89	13.8	0	0	0	0	0.09	42	25	36	0
	PVP-31	0	1	0	0	0	0	0	0	0	0	0	0	0	0	21.4	17.8	0	0	0	0.6	0.09	124	104	33.5	0
	PVV-128	1	0	0	0	0	0	0	0	1	4	1	1	1	1	0	10.8	0	0	0	2.02	0	102	65	36	0
	RAN-17	1	0	0	0	0	1	0	0	0	0	0	0	0	0	0	15.36	0	0	0	0	0.09	88	48	34.2	2
	SEV-41	0	0	1	1	0	1	0	0	0	0	0	0	0	0	16.6	10.8	0	0	0	0	0.08	80	56	36	0
	SGP-37	1	1	0	0	0	0	0	0	0	0	0	0	0	0	10.46	15.1	0	0	0	0	0.09	80	61	35.5	0
	SLE-73	1	0	0	0	0	1	0	0	1	8	2	2	2	1	0	14	0	0	0	0	0.09	95	61	35	0
	SLV-90	1	0	0	0	0	0	0	0	0	0	0	0	0	0	16.62	15.5	2.82	0	0	0	0.11	43	25	35.8	0
	SNN-120	0	0	1	1	0	0	0	0	0	0	0	0	0	0	34.7	16	0	0	0	1.2	0	101	73	35.9	4.44
	SNN-54	1	0	0	0	0	0	0	0	1	8	3	2	2	1	0	8.64	0	0	0	0	0.1	37	24	35.4	0
	SON-23	0	Morrow	0	0	0	0	0	0	0	0	0	0	0	0	10.52	15.78	0	0	0	0	0.1	55	34	35	0
	SRA-80	1	0	0	0	0	0	0	0	0	0	0	0	0	0	23	16.2	0	0	0	0	0.3	55	34	34.6	0
	SSE-18	1	0	0	0	0	0	0	0	1	3	1	1	1	1	0	12.35	0	0	0	0	0.09	102	63	35.4	4.6
	STN-10	0	0	1	0	0	0	0	0	0	0	0	0	0	0	5.97	13.43	0	0	0	0	0.15	117	66	35.6	0
	SVI-129	1	0	0	0	0	0	0	0	0	0	0	0	0	0	14.1	12.9	0	0	0	1.7	0	40	36	35	0
	SVI-14	1	0	1	0	0	0	0	0	0	0	0	0	0	0	15.06	19.27	0	0	0	0	0.12	147	100	35.2	0
	SVM-136	1	1	0	0	0	0	0	0	0	0	0	0	0	0	18	13	0	0	0	1.2	0	100	67	36	4
	TNL-130	1	0	0	0	0	0	0	0	0	0	0	0	0	0	16.8	15.5	0	0	0	1.94	0	62	47	36	0
	TVA-106	0	0	1	0	0	0	0	0	0	0	0	0	0	0	17.9	14.1	0	0	0	0	0.15	91	68	36	8.5
	UEV-127	0	0	1	0	0	1	0	0	1	4	1	1	1	1	0	12.5	0	0	0	1.56	0	64	50	36	1
	VAG-132	1	0	0	0	0	0	0	0	0	0	0	0	0	0	13.92	15.19	0	0	0	1.89	0	45	28	36.5	2
	VAT-9	1	0	0	0	0	0	0	0	0	0	0	0	0	0	11.24	14.6	0	0	0	0	0.11	42	25	35.5	2
	VAV-108	0	Morrow	0	0	0	1	0	0	0	0	0	0	0	1	10.24	15.6	0	0	0	0	0.11	45	25	36.5	2
	VNV-85	0	1	0	0	0	0	0	0	1	8	2.5	2	2.5	1	0	17.1	0	0	0	0	0.1	90	73	35	0
	VUV-25	1	1	1	0	0	0	0	0	0	0	0	0	0	0	15	20	0	0	0	0	0.15	100	71	34.1	8
	VVU-20	1	0	0	0	0	0	0	0	1	4	1	1	1	1	0	10.12	0	0	0	0.63	0.1	34	18	35	0
	ZTP-107	1	0	0	0	0	0	0	0	1	4	2	1	1	1	0	10	0	0	0	1.5	0	42	32	35.2	0
	ZVI-135	1	0	0	0	0	0	0	0	1	4	1	1	1	1	0	15	0	0	0	1.6	0	70	48	35.5	0
	ZVI-42	1	0	0	0	0	0	0	0	0	8	2	2	2	1	0	16.4	0	0	0	0	0.08	40	22	36	0
	ZVI-86	0	0	1	0	0	0	0	0	1	8	2	2	2	1	0	23.2	0	0	0	0	0.17	93	73	35	10.9

## Sheet: ICU and hospital stay
	Code	Presence of early postoperative delirium (5 days)	lengths of delirium(days)	7 POD date	MOCA score 7 POD
delirium	TGP-15	1	3	2019-07-15	19
delirium	PAN-40	1	1	2019-11-20	26
delirium	BIP-44	0	1	2019-12-06	20
delirium	PNA-52	1	3	2020-01-29	16
delirium	UEV-63	0	1	2020-02-21	20
delirium	CAV-64	1	4	2020-02-27	21
delirium	DSP-75	1	2	2020-03-25	19
delirium	AVF-78	0	1	2020-04-30	20
delirium	VAD-79	0	1	2020-05-25	28
delirium	KVF-81	0	1	2020-05-27	14
delirium	IAA-83	1	9	2020-06-04	15
delirium	BRI-89	1	3	2020-06-23	19
delirium	BAV-98	1	10	2020-07-28	19
delirium	FVK-102	1	2	2020-08-10	16
	AEK-22	0	0	2019-08-02	29
	ALA-35	0	0	2019-10-14	26
	ALF-47	0	0	2019-12-10	28
	ATI-50	0	0	2019-12-17	30
	AVC-104	0	0	2020-09-02	21
	BAA-5	0	0	2019-06-25	30
	BAA-55	0	0	2020-01-31	28
	BAI-131	0	0	2021-03-24	21
	BDS-100	0	0	2020-08-05	18
	BEH-99	0	0	2020-08-05	22
	BLV-133	0	0	2021-04-08	21
	BNE-16	0	0	2019-07-18	28
	BNP-33	0	0	2019-10-08	27
	BSL-140	0	0	2021-04-29	23
	BTG-137	0	0	2021-04-23	23
	BTP-141	0	0	2021-04-28	21
	BVA-144	0	0	2021-06-14	25
	BVE-116	1	0	2020-12-10	11
	BVE-51	0	0	2020-01-23	21
	BVI-26	0	0	2019-08-23	27
	BVM-45	0	0	2019-12-06	25
	CAG-68	0	0	2020-03-05	21
	CAP-103	0	0	2020-08-12	20
	CBN-2	0	0	2019-06-18	26
	CBP-29	0	0	2019-09-30	30
	CEA-113	0	0	2020-11-17	22
	CES-97	0	0	2020-07-27	23
	CGA-114	0	0	2020-11-20	24
	CSP-7	0	0	2019-07-01	28
	CVN-38	0	0	2019-11-18	27
	CVV-19	0	0	2019-07-23	28
	DAP-122	0	0	2021-01-28	23
	DAP-58	0	0	2020-02-04	18
	DAV-13	0	0	2019-07-12	28
	DGM-139	0	0	2021-04-29	23
	DIP-112	0	0	2020-11-09	25
	DTD-125	0	0	2021-02-19	18
	DTD-62	0	0	2020-02-19	16
	DTS-84	0	0	2020-06-11	25
	DVV-32	0	0	2019-10-07	26
	EGI-1	0	0	2019-06-17	29
	ENV-145	0	0	2021-06-22	23
	FMF-77	0	0	2020-04-29	22
	FSM-34	0	0	2019-10-10	25
	GAD-36	0	0	2019-10-15	27
	GAM-87	0	0	2020-06-18	25
	GAP-76	0	0	2020-03-31	23
	GAV-65	0	0	2020-03-03	22
	GGI-71	0	0	2020-03-10	21
	GLA-105	0	0	2020-09-06	19
	GLA-110	0	0	2020-10-21	17
	GLF-72	0	0	2020-03-13	19
	GLI-69	0	0	2020-03-06	23
	GMM-115	0	0	2020-12-03	27
	GMM-49	0	0	2019-12-19	22
	GNV-92	0	0	2020-07-15	23
	GOM-70	0	0	2020-03-09	25
	GVF-93	0	0	2020-07-16	23
	GVI-6	0	0	2019-06-28	28
	ILM-109	0	0	2020-10-14	19
	ISS-60	0	0	2020-02-10	27
	JAM-43	0	0	2019-12-02	19
	KAA-39	0	0	2019-11-19	26
	KAI-46	0	0	2019-12-10	22
	KBS-126	1	0	2021-02-24	23
	KGP-142	0	0	2021-05-18	21
	KLD-11	0	0	2019-07-08	23
	KPS-119	0	0	2020-12-17	23
	KVA-121	0	0	2021-01-20	25
	KVA-57	0	0	2020-02-04	26
	LAM-21	0	0	2019-07-29	29
	LLN-123	0	0	2021-01-02	20
	LLN-59	0	0	2020-02-05	26
	MAK-12	0	0	2019-07-12	28
	MCA-118	0	0	2020-12-16	26
	MCA-53	0	0	2020-01-30	26
	MDN-146	0	0	2021-06-23	23
	MOS-28	0	0	2019-09-06	26
	MRG-82	0	0	2020-06-01	27
	MUM-134	0	0	2021-04-09	24
	MVD-101	0	0	2020-08-05	24
	MVI-66	0	0	2020-03-03	29
	MVI-91	0	0	2020-07-07	23
	MVK-124	0	0	2021-02-18	22
	MVK-61	0	0	2020-02-19	21
	NGP-88	0	0	2020-06-22	22
	NVM-56	0	0	2020-02-03	29
	OVM-30	0	0	2019-09-01	22
	PGA-147	0	0	2021-06-20	29
	PMF-111	0	0	2020-11-04	15
	PNA-117	0	0	2020-12-12	22
	PSD-67	0	0	2020-03-03	29
	PTI-24	0	0	2019-08-05	29
	PTV-4	0	0	2019-06-24	22
	PTV-48	0	0	2019-12-13	28
	PV-3	0	0	2019-06-24	27
	PVF-74	0	0	2020-03-20	22
	PVP-31	0	0	2019-10-03	27
	PVV-128	0	0	2021-02-27	23
	RAN-17	0	0	2019-07-22	26
	SEV-41	0	0	2019-11-21	27
	SGP-37	0	0	2019-10-15	26
	SLE-73	0	0	2020-03-18	21
	SLV-90	0	0	2020-06-29	25
	SNN-120	0	0	2020-12-28	19
	SNN-54	0	0	2020-01-31	23
	SON-23	0	0	2019-08-05	28
	SRA-80	0	0	2020-05-25	16
	SSE-18	0	0	2019-07-23	30
	STN-10	0	0	2019-07-08	23
	SVI-129	0	0	2021-03-04	23
	SVI-14	0	0	2019-07-12	27
	SVM-136	0	0	2021-04-21	23
	TNL-130	0	0	2021-03-10	23
	TVA-106	0	0	2020-09-21	23
	UEV-127	0	0	2021-02-25	26
	VAG-132	0	0	2021-03-31	21
	VAT-9	0	0	2019-07-02	27
	VAV-108	0	0	2020-10-05	29
	VNV-85	0	0	2020-06-15	23
	VUV-25	0	0	2019-08-23	30
	VVU-20	0	0	2019-07-30	26
	ZTP-107	0	0	2020-09-28	24
	ZVI-135	0	0	2021-04-13	17
	ZVI-42	0	0	2019-11-27	27
	ZVI-86	0	0	2020-06-16	25
