# Supplementary material for: AI-Assisted Identification of Primary and Secondary Metabolomic Markers for Postoperative Delirium
Source: Int J Mol Sci. 2024 Nov 4;25(21):11847. doi: 10.3390/ijms252111847 (PMC11546914; doi:10.3390/ijms252111847)
Supplement: Supplementary file 1 [file ijms-25-11847-s001.zip › SupplementaryTables_S1-S6.xlsx]

## Sheet: Table_S1
cc	GroupN	Group	Urea	Imidazole	trimethylamine oxide	Cysteamine	1,4-diaminobutane	putrescine	sarcosine	L-Alanine	betaine aldehyde	L-Alpha-aminobutyric acid	choline	3-Aminoisobutanoic acid	dimethylglycine	beta aminobutyric acid	Gamma-Aminobutyric acid	L-Serine	hypotaurine	histamine	cytosine	uracil	creatinine	L-Proline	2-Oxo-3-methyl-butyrate	indole	betaine	Guanidinoacetic acid	L-Valine	L-Threonine	L-Homoserine	purine	cysteine (1)	cysteine (2)	Niacinamide (nicotinamide)	picolinic acid	1-Methylhistamine	taurine	Imidazoleacetic acid	thymine	mesaconic acid	Pipecolic acid	Pyroglutamic acid	Mevalonolactone	N-Acetylputrescine	methylsuccinic acid	creatine	L-Leucine + L-isoleucine	ornithine
D5-100-ppo	1	Control	-0.296351	0.0528446	0.0939152	0.0299801	-0.0048095	-0.00432924	0.0260569	-0.000868769	-0.135496	0.0457212	0.063609	-0.00516716	0.0324016	0.0564165	0.080585	0.173751	0.0349148	-0.43388	-0.357802	0.0493339	-0.0808307	0.0192581	-0.0120923	-0.00682192	0.097636	0.235612	0.121958	0.167423	-0.165681	-0.130585	0.118984	0.0250094	0.0217391	0.193493	0.264052	0.256994	-0.25591	-0.0116215	0.0221065	-0.169719	-0.130071	-0.0446239	0.0898181	-0.265159	-0.287441	0.103123	-0.231675
D5-102-ppo	2	Del	-0.0929611	0.0275352	0.266248	-0.100444	-0.109562	0.0211232	-0.277879	-0.230117	0.0222706	-0.12174	-0.0441699	-0.0106983	-0.106053	-0.017437	-0.0173001	-0.0707137	0.0103176	0.0135339	-0.46757	-0.268963	-0.00897976	-0.157487	-0.0668705	-0.278481	-0.131639	-0.458828	-0.126106	-2.92853e-05	-0.0347394	-0.134741	-0.0655482	0.150912	-0.0514136	0.213621	0.262893	0.0347668	-0.20595	-0.0955372	0.0100949	-0.147661	0.260347	0.0453265	0.0374455	-0.207212	-0.202674	-0.0295682	0.494314
D5-103-ppo	1	Control	0.0931746	0.020947	0.338914	0.0167353	0.117119	-0.0733356	-0.0839166	-0.075369	-0.165326	0.190573	0.205453	0.0978298	0.147832	0.121791	0.11733	0.145228	0.0757472	-0.266174	-0.61265	0.0980456	-0.00387854	-0.0245271	-0.147736	0.0102307	0.063937	-0.300387	-0.65245	0.0471206	0.105581	0.0960817	-0.0472565	-0.373516	-0.0481968	0.277685	0.283039	0.209962	-0.299534	-0.204148	-0.117437	-0.214078	0.136806	-0.0243387	0.109427	-0.53487	-0.548886	-0.150785	1.02444
D5-15-ppo	2	Del	-0.197313	0.0267667	0.194082	-0.247319	0.301217	0.0435005	-0.171575	-0.116391	0.0373032	0.120192	0.160586	0.049445	0.123273	0.180423	0.189643	0.140928	0.128328	1.05862	1.39372	0.487722	0.0639135	0.00211966	-0.0876945	0.176681	0.027541	0.372564	-0.142383	-0.0252132	-0.0636455	-0.131459	-0.0991193	0.0996489	0.340557	0.131667	1.57042	0.335994	-0.215479	0.119426	0.0950453	0.235165	0.260331	-0.0571909	-0.0116249	-0.213341	-0.245213	-0.0137079	0.967404
D5-18-ppo	1	Control	-0.0962966	-0.0869551	0.212147	0.351851	0.148746	0.0291114	0.06091	0.0565031	-0.097223	0.0642077	0.147254	0.100086	0.0956697	0.136386	0.124497	0.0972233	0.0845895	-0.413113	-0.582321	0.506724	-0.0414384	-0.0933277	-0.036667	0.0630349	-0.0936568	0.461163	0.0612896	0.0292627	-0.0927338	-0.0812103	0.0710186	-0.131591	0.0168533	0.266197	0.534193	0.35358	-0.147698	0.13325	-0.0928428	0.0527829	-0.372726	-0.0147943	0.112323	0.145952	0.124174	0.0688416	-0.453876
D5-22-ppo	1	Control	-0.140701	-0.0594912	-0.00763147	0.193674	-0.358306	0.0675949	0.0379049	0.0363487	0.0792956	-0.000974004	0.0953401	0.0886569	0.0390915	0.0785534	0.0964018	-0.0607082	0.0964995	-0.465783	-0.469031	0.257731	-0.0604939	0.174147	-0.0277487	0.0362975	-0.235369	-0.0782993	0.0404711	-0.00868643	0.162392	0.0909567	0.0347839	0.0690024	0.308012	0.304538	0.648596	0.166049	-0.159123	-0.0608582	-0.0462493	-0.0462262	-0.743424	0.0344039	0.05108	0.155833	0.150661	-0.00640615	-0.35786
D5-25-ppo	1	Control	-0.229653	0.0248441	0.192274	0.0066252	-0.314813	0.0494703	0.115911	0.0819649	-0.178875	0.0410343	0.070784	0.116727	0.0569092	0.0635255	0.0365724	0.155218	0.102093	-0.0730779	-0.463244	0.405309	-0.129607	0.000541001	-0.087182	0.242323	0.178543	-0.281714	0.114465	0.138567	-0.0654508	-0.0281552	-0.317083	-0.03817	0.0856605	0.235158	0.184311	0.20901	0.0188388	-0.0884922	-0.104998	-0.135131	-0.0405058	-0.191292	0.108919	-0.138677	-0.167987	0.039551	-0.297501
D5-28-ppo	1	Control	0.0614013	0.0684411	0.688167	0.123993	0.0832396	0.107421	-0.0392686	-0.0128406	-0.0281137	0.0564724	0.115036	0.107818	0.0940447	0.120281	0.0502387	0.0619129	0.0906595	-0.46004	-0.406264	0.400529	0.123835	0.0932406	0.0153962	-0.113098	-0.140228	0.468586	0.163677	0.148057	-0.119881	-0.0301943	-0.00155848	0.0502958	0.0687627	0.231401	0.261787	0.0658005	0.0455101	0.0153818	-0.0699132	-0.100692	0.168727	-0.00110524	-0.0578287	-0.0164616	-0.0303081	0.135117	-0.192324
D5-30-ppo	1	Control	-0.19074	0.000478655	0.129503	0.106148	-0.356777	0.0208708	0.0693504	0.08471	-0.0300052	0.0736596	0.170426	0.0865361	0.0935358	0.166242	0.203826	0.105469	0.215529	-0.200299	-0.824182	0.321115	0.00891011	0.121365	-0.00102165	0.203332	-0.0946428	-0.267841	0.184469	0.224581	0.0766515	0.0265999	0.0995327	0.403746	0.0764628	0.353778	-0.0616542	0.196276	0.153155	-0.0761481	-0.0431114	-0.160779	-0.0523137	-0.112582	0.0261227	-0.0617681	-0.0944996	0.126038	-0.173315
D5-36-ppo	1	Control	-0.0818224	-0.0228412	0.312017	0.0270947	0.195936	0.0315915	-0.199358	-0.187725	-0.0907335	0.102372	0.192259	0.0677658	0.0849935	0.193441	0.195208	0.0890821	0.13684	-0.23017	-0.641508	0.39841	-0.060602	-0.147172	0.0088067	-0.0333737	-0.111327	0.55536	-0.0562792	0.0106716	0.0635621	0.0109367	0.120014	-0.20972	0.0581794	0.0120508	0.124512	0.162686	-0.0272302	0.00831807	-0.0303014	0.160638	-0.121212	0.0443252	0.00565036	-0.262529	-0.208796	0.0330142	-0.29991
D5-38-ppo	1	Control	-0.111398	0.0500374	0.495121	0.142971	0.138154	-0.0156303	0.0324991	0.000180725	-0.00736611	-0.0758133	-0.0828777	0.00303059	-0.0325236	-0.109063	-0.0763189	0.0824058	0.10592	-0.27268	-0.304154	0.269857	0.00304514	0.0132896	0.0434821	-0.0566038	-0.0564922	0.305269	0.099952	0.123111	0.0401184	0.00210945	-0.194	-0.0369793	0.0949191	0.0180369	-0.136678	0.0548957	-0.129541	0.0466315	-0.0902833	-0.0222607	0.0063506	-0.0391499	0.0546155	0.0540996	0.0172529	0.00530231	-0.37103
D5-40-ppo	1	Control	-0.21219	0.123536	-0.659005	0.116391	0.364441	-0.0786174	0.151812	0.173173	-0.0679749	0.0075427	-0.163449	-0.139758	0.0312683	-0.0931875	-0.114543	0.327093	0.0260873	1.79143	2.08577	0.297375	0.00389096	0.104263	-0.00238136	0.537544	0.362077	-0.0697564	-0.16774	0.2644	-0.0252405	-0.00677269	0.109867	0.197153	0.135689	-0.122297	-0.0140854	0.0909223	-0.0505228	0.0717762	-0.18659	0.357609	0.313096	0.178237	0.108352	0.135607	0.11173	0.149053	1.07974
D5-43-ppo	1	Control	-0.0347035	0.0242379	-0.32596	-0.371939	0.66156	0.0630196	-0.0809173	-0.0908401	-0.163154	0.168648	0.199542	0.0818232	0.147077	0.187457	0.192152	0.18589	-0.0408663	-0.20871	-0.720491	0.620997	-0.0607313	0.0293602	0.0622455	-0.0177706	0.116852	0.128889	0.0874884	0.052548	0.0657351	0.0031773	-0.156381	0.139288	0.00165719	-0.162753	0.129119	-0.0735903	0.188305	0.150661	0.0166678	0.0607718	-0.295654	0.024424	-0.0588491	0.0159502	-0.0180581	0.222471	0.963097
D5-46-ppo	1	Control	-0.00958273	-0.01308	-0.0284203	-0.181629	0.239344	-0.00588492	-0.23842	-0.208125	-0.0469245	-0.103015	-0.0760154	-0.0533292	-0.0331459	-0.112953	-0.113094	0.0129516	0.0815982	-0.100951	-0.317211	0.398728	-0.11676	-0.113493	-0.0236359	0.114909	-0.136829	0.188917	0.0876648	-0.113419	-0.0495876	-0.0241407	-0.117282	-0.0245536	0.0981227	0.00198111	0.0393788	-0.0181586	-0.0917971	0.0459702	-0.109947	-0.144466	-0.00221668	0.0877043	-0.088474	-0.414812	-0.332941	0.0965006	-0.351995
D5-48-ppo	1	Control	0.000715435	-0.0454114	-0.0764821	0.0575302	0.473168	0.122224	-0.074843	-0.0806419	-0.0345226	0.10315	0.0829569	0.0471773	0.061306	0.137926	0.146985	0.20877	0.0152245	-0.284427	-0.51218	0.33232	0.0995321	0.140169	0.0930637	0.0125811	0.191074	-0.168744	-0.17726	0.0992896	-0.118778	-0.0489915	0.0809678	0.396453	0.318222	-0.00145069	-0.0310614	-0.100375	0.0512287	-0.0256863	0.0483992	-0.0180578	-0.227245	-0.146048	0.0321693	-0.205785	-0.130776	0.104597	1.18418
D5-49-ppo	1	Control	0.0173126	0.0393819	-0.0488182	-0.391458	0.383008	0.25414	0.0844612	0.0710453	-0.0232882	0.116587	0.0716557	-0.00430983	0.099023	0.0633553	0.0452168	0.114704	-0.0191654	-0.463767	-0.284661	0.434014	-0.0258154	0.0431161	0.207959	0.152911	0.0470699	0.274739	0.210963	-0.0363703	0.0376961	-0.0504987	0.131217	-0.146059	0.225964	-0.171978	0.0648476	-0.216416	-0.0139245	0.169286	0.105452	0.0390708	-0.190423	0.0215767	-0.21414	0.332091	0.291718	0.145763	-0.212697
D5-52-ppo	2	Del	0.378405	-0.0134944	0.684202	-0.118016	-0.0280081	0.0579727	-0.00542652	-0.002195	0.238952	0.152364	0.117246	0.0994377	0.182349	0.0946627	0.0753328	0.0765768	0.139536	0.0434264	-0.415868	0.152823	0.344683	0.0242665	0.0460472	0.204054	-0.0808534	0.406239	0.103836	0.0346246	0.0452612	0.0797964	-0.118915	-0.0742913	-0.307823	0.137977	-0.0175671	0.0561627	-0.123576	0.0778716	-0.0311495	0.19537	0.33006	-0.00841129	0.0166885	-0.209615	-0.169628	0.0642929	-0.283731
D5-53-ppo	1	Control	-0.087643	-0.0229424	0.442534	-0.12389	-0.150634	0.0713717	-0.1963	-0.192804	-0.3457	0.108861	0.15499	0.0220734	0.0692315	0.169247	0.111153	0.080888	0.0786871	-0.24629	-0.541924	0.432845	-0.0338526	0.0664226	0.107734	0.0930226	0.296107	0.184487	0.0130991	-0.014544	-0.217785	-0.125423	0.157014	0.10416	-0.0504678	-0.0361194	-0.0252343	-0.102629	-0.0396661	0.0340236	0.022234	0.169184	0.147059	0.0089391	-0.0570866	-0.305781	-0.276065	0.029074	-0.356686
D5-56-ppo	1	Control	0.0249666	-0.0522814	0.69316	-0.297868	-0.126779	-0.0369225	-0.0851049	-0.0637673	-0.0981982	0.105162	0.212212	0.0192416	0.126234	0.191263	0.194647	-0.00952722	0.00349098	-0.179353	-0.0451293	0.450896	0.0554002	-0.0196228	0.0221136	0.108939	-0.154778	0.299133	0.00643573	0.105541	-0.0522718	-0.120291	0.0319995	0.328936	0.134536	-0.339994	-0.0811528	-0.160039	0.0304818	-0.00165405	0.018619	0.212256	-0.260164	-0.0461828	-0.223282	-0.0923983	-0.0968014	-0.00123381	-0.334243
D5-64-ppo	2	Del	0.0330127	-0.0290281	0.505956	0.0326289	-0.198293	-0.00396556	-0.103576	-0.112738	-0.167357	0.140624	0.200225	0.0994759	0.118559	0.258282	0.200376	0.111636	-0.0957577	-0.264507	-0.543256	0.567761	-0.0669363	0.116471	-0.030255	0.118823	0.0187119	0.320631	0.0384612	0.134576	-0.0722946	-0.0493125	-0.00220049	0.0911124	0.289281	-0.0910852	-0.42151	-0.318383	0.0405117	0.0992866	0.0795967	-0.0120803	0.0980836	-0.1164	-0.212291	-0.308496	-0.315841	0.0070832	-0.20615
D5-70-ppo	1	Control	0.185173	-0.0482622	0.560712	0.211698	-0.170963	0.00701581	0.0528014	0.0371423	-0.0253895	0.149337	0.248341	0.0776609	0.143387	0.220758	0.259226	-0.0923837	-0.059433	-0.196662	-0.440856	0.394877	0.0744665	0.0491486	-0.00171307	0.110017	-0.148197	0.122553	0.167085	0.00365014	0.0139629	0.0225829	0.0328745	0.176677	0.117487	-0.173493	0.0760721	-0.0896447	0.145292	-0.052315	0.0216668	-0.0325905	-0.236729	-0.00108705	-0.00835989	0.118579	0.141239	0.107629	-0.15239
D5-71-ppo	1	Control	-0.188046	-0.0350806	0.362773	-0.0345834	0.193288	-0.0992811	-0.0537552	-0.0782044	-0.205792	0.0707838	0.165454	-0.00936381	0.0687421	0.179773	0.157819	0.0107539	-0.0894923	-0.314169	-0.566528	0.592968	-0.184017	-0.195841	-0.0626939	-0.0223682	-0.178988	0.584704	-0.0258274	0.0913749	-0.212124	-0.142971	-0.106849	-0.0885821	-0.109421	-0.189704	-0.339532	-0.238271	-0.102594	-0.0296559	-0.00650712	0.119767	-0.614082	0.038432	-0.034634	0.142583	0.109224	-0.0530834	-0.3603
D5-75-ppo	2	Del	0.00402279	-0.00723381	0.0969151	0.219804	0.234927	-0.114408	-0.239414	-0.197135	-0.078232	-0.090625	-0.11145	-0.111252	-0.0805176	-0.127885	-0.0903436	-0.102654	-0.222627	-0.5371	-0.581384	0.108925	0.0585128	-0.0446384	-0.0148827	-0.0555568	-0.0393394	0.808688	0.151702	-0.0587077	-0.0951702	-0.137086	0.0868311	-0.0586301	0.297537	-0.141726	-0.0971791	-0.223125	-0.128927	-0.276442	-0.0108646	-0.0817576	0.291275	-0.163132	0.0980491	-0.0648951	-0.0998686	0.0333626	-0.331793
D5-78-ppo	2	Del	-0.113401	-0.0408453	0.0903642	0.268307	-0.248429	-0.0438853	0.0182854	-0.0418965	-0.131781	-0.122722	-0.0440622	0.0191653	-0.144265	-0.00458121	-0.0449008	-0.144532	-0.311476	-0.354764	-0.286254	0.115154	-0.189824	-0.122176	-0.0131032	-0.00432462	-0.129841	-0.133145	0.0135791	-0.159432	0.137569	0.0669525	0.229406	-0.283445	0.0355923	-0.13283	-0.227845	0.0320897	-0.101999	-0.0742233	0.0351498	-0.0982665	-0.607644	-0.0424536	0.0484859	0.199304	0.19348	-0.122902	-0.576012
D5-83-ppo	2	Del	-0.0912671	0.0104854	0.69006	0.072284	-0.200307	-0.097495	-0.0490557	-0.0282868	-0.0695077	-0.12624	-0.0758944	-0.0478859	-0.132241	-0.128666	-0.0496739	0.0864319	-0.432631	-0.224432	-0.520316	0.152114	0.00197944	-0.026792	-0.0188016	-0.0738834	-0.158032	-0.556729	-0.237852	0.170716	-0.153114	-0.131704	0.281535	0.265469	0.0116144	-0.401239	-0.00978594	-0.0173063	-0.118177	-0.125368	0.0849511	-0.149666	-0.0434063	-0.0418327	-0.0747496	-0.0196497	-0.0690722	-0.123669	0.892
D5-87-ppo	1	Control	-0.0849207	0.010003	-0.14619	-0.141302	-0.194712	-0.0682476	-0.11049	-0.0869589	-0.150636	0.0382904	0.101453	0.00890882	0.0753	0.066261	0.126921	0.0369988	-0.199854	-0.145396	-0.538069	0.058231	-0.0214883	0.199604	-0.0396893	0.0849657	0.072388	-0.00974631	0.0355074	0.0178994	0.0438254	-0.0119273	0.0856226	-0.0318085	0.156461	-0.162276	0.170584	-0.174078	-0.221621	-0.199099	0.0540144	-0.0575301	0.173436	-0.049503	0.196275	-0.154702	-0.127351	-0.0363733	-0.370446
D5-89-ppo	2	Del	-0.0486873	0.0135285	0.337409	-0.0624914	0.115693	-0.0260378	-0.126841	-0.0924225	-0.144465	0.179423	0.333908	0.139295	0.19857	0.329046	0.322163	0.108967	-0.115715	-0.365971	-0.260601	0.30295	-0.0821433	0.0183426	0.0594064	-0.125433	-0.164222	0.476968	-0.0632831	0.103726	-0.126991	-0.108902	-0.150547	0.0170556	0.195041	-0.203634	-0.306648	-0.21274	-0.0690617	-0.0441636	0.0591037	0.0988955	0.107446	0.0228826	-0.117453	-0.500372	-0.446707	-0.063614	-0.27253
D5-91-ppo	1	Control	0.0307068	-0.0095677	0.317943	0.290815	-0.249914	0.0141667	-0.0568377	-0.0505786	-0.153477	-0.000271781	0.0919097	0.0316197	0.0491007	0.112564	0.0702264	0.173585	-0.127033	-0.120644	-0.515397	0.113315	0.014287	0.121826	0.0216172	-0.0649711	-0.139306	0.36286	0.0150804	0.146613	-0.0789488	-0.0887232	0.132793	0.20211	0.0994921	-0.231319	0.0510501	-0.0843914	-0.201358	-0.0570734	0.0454468	-0.164477	-0.260539	0.0156785	-0.0812061	-0.214922	-0.179233	-0.114647	-0.379305
D5-95-ppo	1	Control	-0.168812	-0.035325	0.4093	0.0184784	-0.326063	-0.030609	-0.24174	-0.251189	-0.0733522	-0.139001	-0.0839657	-0.0113936	-0.11515	-0.141066	-0.0467712	-0.0911858	0.038831	-0.166916	-0.412924	0.243882	-0.166	-0.264157	-0.0148105	-0.146914	-0.221399	0.147528	-0.0895121	-0.118887	-0.157228	-0.227365	-0.178236	-0.140199	0.0127533	-0.0389355	0.367307	-0.0887789	-0.228886	-0.0235547	-0.0589586	-0.220068	-0.337921	-0.0305996	0.0844253	-0.207013	-0.22043	-0.106821	-0.465284
D5-98-ppo	2	Del	-0.212329	-0.00964018	-0.0816021	-0.0563957	-0.246793	-0.134725	-0.0630982	-0.0742846	0.0119123	-0.11123	-0.0268341	-0.00758608	-0.0921698	-0.0399936	-0.0487573	-0.0955692	0.0263268	-0.118788	-0.654302	0.180866	-0.25652	-0.128239	-0.0689135	-0.0539449	0.019221	-0.479488	-0.147862	-0.121758	0.0136852	0.0564778	0.243053	-0.0819155	0.157026	-0.0431638	-0.412254	0.0786514	-0.234223	-0.0388403	-0.0836876	-0.394737	-0.319341	-0.0465519	0.090441	0.051183	0.0182363	0.00348647	1.01842
[truncated: 163 more columns]

## Sheet: Table_S2
Metabolite	shapiro_test_p_value	t_test_p_value	t_test_p_value_adjusted	F_test_p_value	F_test_p_value_adjusted	Wilcox_test_p_value	Wilcox_p_value_adjusted
L.Lactic.acid_neg	0.698917	0.041096	1	0.0806593	1	0.00356339	0.748313
homocysteine	1.29983e-05	0.0260489	1	0.0448174	1	0.00932331	1
spermine	0.887165	0.00580611	1	0.407793	1	0.00932331	1
inositol	0.401781	0.00452278	0.949783	0.0294005	1	0.0124893	1
cholesteryl.sulfate_neg	5.01972e-07	0.0999282	1	0.000223466	0.0469278	0.027869	1
D.Sedoheptulose.7.phosphate..1._neg	0.504321	0.0609111	1	0.186852	1	0.0449851	1
L.Leucine...L.isoleucine	0.736333	0.0314276	1	0.243233	1	0.0503777	1
Oxalacetic.acid_neg	0.004432	0.0426626	1	0.455312	1	0.0562776	1
mesaconic.acid	0.51655	0.0449002	1	0.616078	1	0.0627142	1
N.Acetylornithine	0.152678	0.138274	1	0.143871	1	0.0627142	1
cAMP_neg	0.225039	0.0150413	1	0.107136	1	0.0627142	1
1.Methylhistamine	0.000201752	0.707551	1	0.000263338	0.055301	0.0697215	1
AICA.riboside	0.22162	0.122108	1	0.629198	1	0.0697215	1
3.Methylhistidine	5.23913e-08	0.0402288	1	0.000620049	0.13021	0.0697215	1
L.Homocysteic.acid	0.608877	0.138418	1	0.967312	1	0.0773286	1
Aminoadipic.acid	0.0534986	0.017831	1	0.0340401	1	0.0773286	1
Indole.3.carboxylic.acid_neg	0.0830851	0.0420925	1	0.124455	1	0.0773286	1
Aminoadipic.acid_1	0.152446	0.0997236	1	0.280211	1	0.0855697	1
Pyroglutamic.acid	0.232086	0.154803	1	0.457205	1	0.0944743	1
caffeine	0.429504	0.188838	1	0.148922	1	0.0944743	1
Hydroxyisocaproic.acid_neg	0.159073	0.113168	1	0.504682	1	0.0944743	1
citric.Isocitric.acid..2._neg	0.307521	0.31368	1	0.00420924	0.883941	0.0944743	1
sarcosine	0.535451	0.0980356	1	0.742717	1	0.104075	1
L.Alanine	0.713669	0.10067	1	0.278281	1	0.104075	1
hypotaurine	0.0117288	0.0928062	1	0.00863235	1	0.1144	1
L.Serine	0.29135	0.114881	1	0.719927	1	0.125481	1
Tryptophanol	0.384472	0.248589	1	0.690945	1	0.125481	1
L.Tyrosine	0.332749	0.261171	1	0.798263	1	0.125481	1
D.glucuronic.acid	0.499762	0.175452	1	0.163432	1	0.125481	1
putrescine	0.212197	0.0850262	1	0.711414	1	0.137345	1
L.Proline	0.680187	0.216629	1	0.350453	1	0.137345	1
dGDP_neg	0.114913	0.109468	1	0.275228	1	0.150019	1
Methylcysteine	0.636259	0.38748	1	0.460822	1	0.163528	1
Nicotinamide.ribotide	0.263374	0.151015	1	0.973453	1	0.163528	1
L.Dihydroorotic.acid_neg	0.000261896	0.310975	1	0.613041	1	0.163528	1
uracil	0.254418	0.147088	1	0.129932	1	0.177897	1
L.Valine	0.000515943	0.347291	1	0.304871	1	0.177897	1
O.Acetylserine	0.120585	0.237877	1	0.0734536	1	0.177897	1
lactose	0.997106	0.147211	1	0.191334	1	0.177897	1
Fumaric...maleic.acid_neg	0.164657	0.0617034	1	0.00128386	0.269611	0.177897	1
adenine	0.499473	0.454597	1	0.487352	1	0.193145	1
carnitine	0.00343179	0.137716	1	0.0333757	1	0.193145	1
glucosamine	0.333363	0.142322	1	0.900151	1	0.193145	1
Metanephrine	0.00111202	0.161919	1	0.955504	1	0.193145	1
carnosine	0.374609	0.0983238	1	0.139047	1	0.193145	1
dUMP_neg	0.611474	0.328667	1	0.31112	1	0.193145	1
IMP_neg	0.321363	0.349752	1	0.601833	1	0.193145	1
2.Oxo.3.methyl.butyrate	0.146305	0.244678	1	0.265829	1	0.209294	1
L.Threonine	0.847405	0.213866	1	0.610352	1	0.209294	1
Mevalonolactone	0.218641	0.238173	1	0.58804	1	0.209294	1
hippuric.acid	0.629358	0.0976257	1	0.227349	1	0.209294	1
Phosphorylcholine	0.825668	0.256378	1	0.645588	1	0.209294	1
betaine.aldehyde	0.161166	0.181617	1	0.216672	1	0.226357	1
hypoxanthine	0.00289706	0.216973	1	0.284479	1	0.226357	1
Lysine...glutamine	0.0151445	0.487382	1	0.00828961	1	0.226357	1
Indoleacrylic.acid_neg	0.963863	0.239272	1	0.498626	1	0.226357	1
Asymm...symm.dimethylarginine	0.970231	0.235276	1	0.337426	1	0.244351	1
D.2.Hydroxyglutaric.acid_neg	0.522553	0.385712	1	0.689387	1	0.244351	1
glucose_neg	0.508561	0.365779	1	0.483452	1	0.244351	1
Imidazoleacetic.acid	0.439166	0.130678	1	0.155116	1	0.263285	1
L.Methionine	0.230419	0.42214	1	0.825314	1	0.263285	1
5.hydroxyindoleacetic.acid	0.0305663	0.324381	1	0.077778	1	0.263285	1
Lipoamide	0.0326538	0.282507	1	0.918165	1	0.263285	1
3_5.Diiodothyronine	4.37442e-06	0.418789	1	0.899531	1	0.263285	1
p.coumaric.acid	0.813641	0.4844	1	0.741083	1	0.283167	1
Kynurenic.acid_1	0.0375276	0.199427	1	0.59964	1	0.283167	1
2.hydroxybutanoic.acid_neg	0.588941	0.224619	1	0.659358	1	0.283167	1
ornithine	3.03278e-06	0.345687	1	0.581026	1	0.304001	1
1.Methylnicotinamide	0.00159649	0.288607	1	0.229691	1	0.304001	1
Glycerophosphocholine	2.52911e-05	0.539315	1	0.892286	1	0.304001	1
Inosine	1.91927e-05	0.411251	1	0.610142	1	0.304001	1
suberic.acid	0.952643	0.352912	1	0.503969	1	0.304001	1
Alpha.ketoisovaleric.acid_neg	0.40777	0.151589	1	0.01988	1	0.32579	1
gluconic.acid_neg	0.848554	0.261793	1	0.591457	1	0.32579	1
AMP_neg	0.418031	0.360129	1	0.292018	1	0.32579	1
indole	0.0667802	0.251084	1	0.805884	1	0.348528	1
L.Tryptophan	0.00184273	0.239985	1	0.568821	1	0.348528	1
4.Pyridoxic.acid_neg	3.40751e-05	0.245284	1	0.00117684	0.247137	0.348528	1
asparagine	0.0358889	0.554202	1	0.91144	1	0.372211	1
L.Arginine..1.	0.883902	0.494331	1	0.981284	1	0.372211	1
Quinolinic.acid..1._neg	0.00416338	0.282449	1	0.0334966	1	0.372211	1
picolinic.acid	0.228023	0.376975	1	0.917167	1	0.396827	1
D.Malic.acid_neg	0.0123709	0.143389	1	0.177271	1	0.396827	1
2.Hydroxy.2.methylbutanedioic.acid_neg	0.534671	0.281543	1	0.077108	1	0.396827	1
hippuric.acid_neg	0.599734	0.349181	1	0.747341	1	0.396827	1
d.glucose_neg	0.155124	0.168992	1	0.0415601	1	0.396827	1
thymine	0.671209	0.50216	1	0.320789	1	0.422362	1
cytidine	0.639929	0.396564	1	0.336761	1	0.422362	1
N.Acetylglutamic.acid..1._neg	0.0312586	0.511297	1	0.659416	1	0.422362	1
xanthosine	2.05774e-08	0.368845	1	1.40096e-07	2.94202e-05	0.422362	1
creatine	0.961654	0.41302	1	0.916717	1	0.448797	1
fructose	0.0130014	0.48384	1	0.360402	1	0.448797	1
acetyl.CoA..2.	0.632602	0.832541	1	0.486293	1	0.448797	1
acetoacetate_neg	0.351222	0.573191	1	0.12574	1	0.448797	1
purine	0.304984	0.720379	1	0.45901	1	0.476112	1
methylsuccinic.acid	0.751697	0.506554	1	0.954264	1	0.476112	1
Methionine.sulfoxide	0.971365	0.683895	1	0.566271	1	0.476112	1
Acetyllysine	0.634438	0.70773	1	0.0879858	1	0.476112	1
pantothenic.acid	0.254288	0.477837	1	0.710697	1	0.476112	1
biotin	9.31149e-06	0.405632	1	0.803777	1	0.476112	1
Citraconic.acid_neg	0.694991	0.424663	1	0.0308664	1	0.476112	1
Kynurenine..1._neg	0.234386	0.693906	1	0.383526	1	0.476112	1
3.hydroxykynurenine..2._neg	0.152788	0.250229	1	0.859025	1	0.476112	1
dimethylglycine	0.032056	0.290342	1	0.00319641	0.671246	0.504278	1
Normetanephrine..1.	0.218671	0.378694	1	0.530856	1	0.504278	1
5.methoxytryptophan..2.	0.144223	0.990308	1	0.677199	1	0.504278	1
trimethylamine.oxide	0.304709	0.311394	1	0.544112	1	0.533265	1
Gamma.Aminobutyric.acid	0.325362	0.600242	1	0.232676	1	0.533265	1
S.Adenosylhomocysteine	7.96616e-07	0.634801	1	0.872926	1	0.533265	1
Pyroglutamic.acid_neg	0.676759	0.681733	1	0.564429	1	0.533265	1
Ascorbic.acid_neg	5.10962e-07	0.188309	1	0.0256836	1	0.533265	1
L.Alpha.aminobutyric.acid	0.0182567	0.328743	1	0.0662808	1	0.56304	1
histamine	4.30614e-08	0.668839	1	0.919555	1	0.56304	1
betaine	0.0168038	0.222172	1	0.0305293	1	0.56304	1
taurine	0.640608	0.55529	1	0.561175	1	0.56304	1
3.Hydroxyanthranilic.acid	0.0842109	0.948855	1	0.0613761	1	0.56304	1
Acetylcarnitine	0.639422	0.376557	1	0.0750482	1	0.56304	1
cystathionine	0.217895	0.42701	1	0.137492	1	0.56304	1
Cystine..1.	0.00402812	0.455068	1	0.196374	1	0.56304	1
Adenosine	5.63766e-05	0.348799	1	0.00466996	0.980691	0.56304	1
Succinic.acid_neg	3.46374e-05	0.791756	1	0.00163189	0.342696	0.56304	1
D.Glyceraldehyde.3.phosphate_neg	0.525987	0.533093	1	0.842042	1	0.56304	1
uridine_neg	0.808704	0.341298	1	0.584186	1	0.56304	1
Argininosuccinic.acid	0.0485892	0.24364	1	0.2229	1	0.56304	1
1_4.diaminobutane	0.135486	0.425365	1	0.337554	1	0.593565	1
choline	0.200115	0.514636	1	0.250078	1	0.593565	1
beta.aminobutyric.acid	0.112915	0.677126	1	0.140191	1	0.593565	1
Niacinamide..nicotinamide.	0.259288	0.783195	1	0.0158874	1	0.593565	1
N.Acetylputrescine	0.119827	0.615147	1	0.961499	1	0.593565	1
palmitic.acid_neg	0.116724	0.807349	1	0.154462	1	0.593565	1
guanosine	6.55043e-09	0.409727	1	0.00990867	1	0.593565	1
ADP_neg1	5.59256e-05	0.677684	1	0.00149246	0.313416	0.593565	1
L.Glutamine....	0.00047901	0.845201	1	0.704602	1	0.624796	1
guanine	0.625666	0.579519	1	0.10069	1	0.624796	1
L.Phenylalanine	0.479593	0.783403	1	0.943662	1	0.624796	1
L.Kynurenine..1.	0.447819	0.845023	1	0.175096	1	0.624796	1
Melatonin	0.000555687	0.82068	1	0.472932	1	0.624796	1
1.Methyladenosine	0.968436	0.772945	1	0.625361	1	0.624796	1
Uric.acid_neg	0.980159	0.722241	1	0.292165	1	0.624796	1
citric.Isocitric.acid..1._neg	0.307296	0.55574	1	0.206105	1	0.624796	1
Ascorbic.acid	0.43301	0.740557	1	0.240336	1	0.656691	1
5.Hydroxy.L.tryptophan	0.0805071	0.906237	1	0.218221	1	0.656691	1
3.hydroxykynurenine	0.36483	0.390083	1	0.0807534	1	0.656691	1
Methylmalonic.acid_neg	4.85599e-05	0.812739	1	0.00515998	1	0.656691	1
cysteine..1.	0.638888	0.5338	1	0.354733	1	0.689198	1
aspartate	0.0271986	0.370895	1	0.562035	1	0.689198	1
L.Kynurenine..2.	0.202582	0.990258	1	0.214479	1	0.689198	1
riboflavin	6.9841e-06	0.732519	1	0.00629508	1	0.689198	1
5_.Methylthioadenosine	0.600602	0.838955	1	0.488909	1	0.722267	1
Pantothenic.acid_neg	0.819205	0.601455	1	0.654387	1	0.722267	1
Tetradecanedioic.acid_neg	0.332982	0.882988	1	0.371389	1	0.722267	1
Thiamine.monophosphate_neg	0.191356	0.97273	1	0.786178	1	0.722267	1
3.Aminoisobutanoic.acid	0.119102	0.757494	1	0.36278	1	0.755843	1
cytosine	1.14027e-08	0.702234	1	0.72	1	0.755843	1
7.methylguanosine	0.846634	0.587911	1	0.0585905	1	0.755843	1
2_3.dihydroxybenzoic.acid_neg	0.457717	0.818225	1	0.500262	1	0.755843	1
cysteine..2.	0.951439	0.694362	1	0.540888	1	0.789869	1
L.Histidine	7.93013e-10	0.767809	1	0.898774	1	0.789869	1
N.acetyl.glutamine	0.57156	0.666069	1	0.795098	1	0.789869	1
palmitic.acid	0.793794	0.842564	1	0.0371795	1	0.789869	1
taurine_neg	0.498413	0.806262	1	0.320325	1	0.789869	1
4.Hydroxybenzoic.acid_neg	0.389376	0.778115	1	0.196155	1	0.789869	1
Phenyllactic.acid..2._neg	0.00597564	0.97286	1	0.644878	1	0.789869	1
D.glucuronic.acid_neg	0.137931	0.847588	1	0.981128	1	0.789869	1
Imidazole	0.633397	0.903886	1	0.0363146	1	0.824285	1
Isobutyrylglycine	0.956472	0.740399	1	0.0259772	1	0.824285	1
mevalonic.acid	0.00409633	0.773639	1	0.624109	1	0.824285	1
2.Aminooctanoic.acid..1.	0.0689689	0.87283	1	0.154747	1	0.824285	1
citrulline	0.4319	0.905802	1	0.715297	1	0.824285	1
serotonin	0.290053	0.858906	1	0.461493	1	0.824285	1
3.hydroxybutanoic.acid_neg	0.683681	0.999588	1	0.196006	1	0.824285	1
benzoic.acid_neg	0.181639	0.994107	1	0.882607	1	0.824285	1
Cysteamine	0.797611	0.929932	1	0.590941	1	0.85903	1
L.Homoserine	0.751214	0.932507	1	0.67167	1	0.85903	1
spermidine	0.0361699	0.837136	1	0.715521	1	0.85903	1
Glutamate	0.0906569	0.692719	1	0.580495	1	0.85903	1
Quinolinic.acid	0.0326723	0.406024	1	0.176194	1	0.85903	1
1.or.3..Methylhistidine	0.115879	0.929753	1	0.49355	1	0.85903	1
Kynurenic.acid_2	0.481698	0.995257	1	0.174907	1	0.85903	1
cystine..2.	0.247616	0.721699	1	0.171209	1	0.85903	1
Glyceric.acid_neg	0.812219	0.947324	1	0.743735	1	0.85903	1
Ureidosuccinic.acid_neg	0.508792	0.892673	1	0.542434	1	0.85903	1
4.Hydroxyphenylpyruvic.acid_neg	0.737979	0.655733	1	0.420141	1	0.85903	1
homovanillic.acid_neg	0.642281	0.446871	1	0.679688	1	0.85903	1
Kynurenic.acid_neg	0.413476	0.807888	1	0.375512	1	0.85903	1
creatinine	0.0752335	0.825162	1	0.00559322	1	0.894039	1
2.Aminooctanoic.acid..2.	0.141983	0.911974	1	0.307062	1	0.894039	1
3.hydroxybutyric.acid_neg	0.831347	0.984179	1	0.167867	1	0.894039	1
malonic.acid_neg	0.751118	0.993024	1	0.127205	1	0.894039	1
Orotic.acid_neg	0.000948393	0.511684	1	0.624206	1	0.894039	1
glucosamine.6.phosphate	0.00660904	0.753998	1	0.0149559	1	0.894039	1
Dopamine	0.113352	0.571821	1	0.0395515	1	0.929247	1
N.Acetyl.L.alanine_neg	0.544405	0.862073	1	0.542099	1	0.929247	1
alpha.Oxoglutaric.acid_neg	3.14335e-06	0.985255	1	0.973635	1	0.929247	1
Homogentisic.acid_neg	0.490058	0.807696	1	0.268214	1	0.929247	1
Urea	0.0564462	0.601445	1	0.159598	1	0.96459	1
xanthine	0.000130234	0.413121	1	0.000290004	0.0609007	0.96459	1
pyridoxine	0.1863	0.948656	1	0.242563	1	0.96459	1
Phenyllactic.acid..1._neg	0.218885	0.931125	1	0.430515	1	0.96459	1
Guanidinoacetic.acid	0.496141	0.717918	1	0.0247536	1	1	1
Pipecolic.acid	0.698419	0.744362	1	0.374096	1	1	1
Pyridoxamine	0.0152917	0.623289	1	0.0320209	1	1	1
Alpha.N.Phenylacetyl.L.glutamine	0.165285	0.979788	1	0.849013	1	1	1
aminoimidazole.carboxamide.ribonucleotide	0.822421	0.940636	1	0.775579	1	1	1
glycerol.3.phosphate_neg	0.00857847	0.878998	1	0.507725	1	1	1
Allantoic.acid_neg	0.845356	0.847592	1	0.506726	1	1	1
N.Acetylglutamic.acid..2._neg	0.624114	0.628951	1	0.726326	1	1	1
2.methylhyppuric.acid_neg	0.0620553	0.670864	1	0.318394	1	1	1
Deoxyribose.1.phosphate_neg	0.978797	0.821251	1	0.804249	1	1	1
N.Acetyl.glucosamine.6.phosphate_neg	0.051317	0.91583	1	0.00194898	0.409285	1	1

## Sheet: Table_S3
Combinations of metabolites	Primary marker	Counts in combinations	Percentage of combinations, %
inositol	L-Lactic acid_neg	91	100
L-Lactic acid_neg	inositol	87	95.6044
Indoleacrylic acid_neg	Methylcysteine	37	40.6593
	adenine	11	12.0879
Methylcysteine	L-Leucine + L-isoleucine	9	9.89011
inositol	ADP_neg1	4	4.3956
L-Lactic acid_neg	Aminoadipic acid_1	4	4.3956
	Asymm + symm dimethylarginine	4	4.3956
inositol	D-Sedoheptulose 7-phosphate (1)_neg	4	4.3956
Asymm + symm dimethylarginine	indole	4	4.3956
L-Lactic acid_neg	biotin	3	3.2967
	L-Tyrosine	3	3.2967
Methylcysteine	riboflavin	3	3.2967
inositol	citric/Isocitric acid (2)_neg	2	2.1978
L-Lactic acid_neg	Fumaric + maleic acid_neg	2	2.1978
	Indoleacrylic acid_neg	2	2.1978
Methylcysteine	L-Tryptophan	2	2.1978
inositol	3_5-Diiodothyronine	1	1.0989
L-Lactic acid_neg	3-hydroxybutyric acid_neg	1	1.0989
	5-Hydroxy-L-tryptophan	1	1.0989
Methylcysteine	betaine	1	1.0989
inositol	cAMP_neg	1	1.0989
L-Lactic acid_neg	carnitine	1	1.0989
	cytidine	1	1.0989
Methylcysteine	D-2-Hydroxyglutaric acid_neg	1	1.0989
inositol	dGDP_neg	1	1.0989
L-Lactic acid_neg	Gamma-Aminobutyric acid	1	1.0989
	Glyceric acid_neg	1	1.0989
inositol	Homogentisic acid_neg	1	1.0989
L-Lactic acid_neg	IMP_neg	1	1.0989
ADP_neg1	N-Acetylglutamic acid (2)_neg	1	1.0989
	O-Acetylserine	1	1.0989
indole	Oxalacetic acid_neg	1	1.0989
inositol	suberic acid	1	1.0989
L-Lactic acid_neg	thymine	1	1.0989
	uracil	1	1.0989
uracil	Ureidosuccinic acid_neg	1	1.0989
inositol
L-Lactic acid_neg	Total number of runs	91
D-Sedoheptulose 7-phosphate (1)_neg
inositol
L-Lactic acid_neg
Glyceric acid_neg
dGDP_neg
Methylcysteine
inositol
L-Lactic acid_neg
L-Leucine + L-isoleucine
inositol
L-Lactic acid_neg
3-hydroxybutyric acid_neg
inositol
L-Lactic acid_neg
ADP_neg1
Methylcysteine
inositol
L-Lactic acid_neg
adenine
inositol
L-Lactic acid_neg
Methylcysteine
inositol
L-Lactic acid_neg
Methylcysteine
inositol
L-Lactic acid_neg
betaine
L-Leucine + L-isoleucine
inositol
L-Lactic acid_neg
Methylcysteine
inositol
L-Lactic acid_neg
indole
inositol
L-Lactic acid_neg
Aminoadipic acid_1
L-Lactic acid_neg
Homogentisic acid_neg
D-Sedoheptulose 7-phosphate (1)_neg
Methylcysteine
inositol
L-Lactic acid_neg
Methylcysteine
inositol
L-Lactic acid_neg
Methylcysteine
inositol
L-Lactic acid_neg
L-Leucine + L-isoleucine
carnitine
inositol
L-Lactic acid_neg
Methylcysteine
inositol
L-Lactic acid_neg
thymine
Aminoadipic acid_1
L-Lactic acid_neg
inositol
L-Lactic acid_neg
ADP_neg1
Methylcysteine
inositol
L-Lactic acid_neg
L-Leucine + L-isoleucine
inositol
L-Lactic acid_neg
cAMP_neg
inositol
L-Tyrosine
L-Lactic acid_neg
inositol
L-Lactic acid_neg
riboflavin
Methylcysteine
inositol
L-Lactic acid_neg
inositol
biotin
L-Lactic acid_neg
IMP_neg
Methylcysteine
inositol
L-Lactic acid_neg
inositol
L-Tryptophan
L-Lactic acid_neg
adenine
inositol
L-Lactic acid_neg
L-Leucine + L-isoleucine
inositol
5-Hydroxy-L-tryptophan
L-Lactic acid_neg
inositol
L-Lactic acid_neg
Fumaric + maleic acid_neg
D-Sedoheptulose 7-phosphate (1)_neg
inositol
L-Lactic acid_neg
Indoleacrylic acid_neg
adenine
inositol
L-Lactic acid_neg
Methylcysteine
inositol
L-Lactic acid_neg
L-Leucine + L-isoleucine
inositol
L-Lactic acid_neg
Ureidosuccinic acid_neg
L-Leucine + L-isoleucine
inositol
L-Lactic acid_neg
D-Sedoheptulose 7-phosphate (1)_neg
Methylcysteine
inositol
L-Lactic acid_neg
cytidine
Aminoadipic acid_1
3_5-Diiodothyronine
L-Lactic acid_neg
adenine
inositol
L-Lactic acid_neg
O-Acetylserine
Aminoadipic acid_1
L-Lactic acid_neg
Methylcysteine
inositol
L-Lactic acid_neg
inositol
L-Tryptophan
L-Lactic acid_neg
inositol
L-Lactic acid_neg
N-Acetylglutamic acid (2)_neg
citric/Isocitric acid (2)_neg
Methylcysteine
inositol
L-Lactic acid_neg
inositol
Asymm + symm dimethylarginine
L-Lactic acid_neg
Methylcysteine
inositol
L-Lactic acid_neg
indole
inositol
L-Lactic acid_neg
adenine
inositol
L-Lactic acid_neg
Methylcysteine
inositol
L-Lactic acid_neg
Methylcysteine
inositol
L-Lactic acid_neg
inositol
biotin
L-Lactic acid_neg
D-2-Hydroxyglutaric acid_neg
inositol
Asymm + symm dimethylarginine
L-Lactic acid_neg
Methylcysteine
inositol
L-Lactic acid_neg
Methylcysteine
inositol
L-Lactic acid_neg
inositol
L-Lactic acid_neg
riboflavin
Methylcysteine
inositol
L-Lactic acid_neg
inositol
L-Tyrosine
L-Lactic acid_neg
adenine
inositol
L-Lactic acid_neg
Methylcysteine
inositol
L-Lactic acid_neg
inositol
L-Lactic acid_neg
riboflavin
inositol
biotin
L-Lactic acid_neg
Oxalacetic acid_neg
inositol
Asymm + symm dimethylarginine
L-Lactic acid_neg
Methylcysteine
inositol
L-Lactic acid_neg
inositol
L-Lactic acid_neg
Fumaric + maleic acid_neg
citric/Isocitric acid (2)_neg
Methylcysteine
inositol
L-Lactic acid_neg
adenine
inositol
L-Lactic acid_neg
L-Leucine + L-isoleucine
inositol
L-Lactic acid_neg
suberic acid
Methylcysteine
inositol
L-Lactic acid_neg
Methylcysteine
inositol
L-Lactic acid_neg
adenine
inositol
L-Lactic acid_neg
Methylcysteine
inositol
L-Lactic acid_neg
adenine
inositol
L-Lactic acid_neg
Methylcysteine
inositol
L-Lactic acid_neg
Methylcysteine
inositol
L-Lactic acid_neg
inositol
L-Lactic acid_neg
ADP_neg1
Methylcysteine
inositol
L-Lactic acid_neg
inositol
L-Tyrosine
L-Lactic acid_neg
indole
inositol
L-Lactic acid_neg
Gamma-Aminobutyric acid
L-Leucine + L-isoleucine
inositol
L-Lactic acid_neg
adenine
inositol
L-Lactic acid_neg
Methylcysteine
inositol
L-Lactic acid_neg
adenine
inositol
L-Lactic acid_neg

## Sheet: Table_S4
Model parameters		Loss function values
Hidden layer size	Noise factor	Train Loss	Evaluation Loss
50.0	0.25	0.00324411	0.00330082
51.0	0.25	0.00440376	0.00444031
52.0	0.25	0.00459293	0.00457411
53.0	0.25	0.0036491	0.00388896
54.0	0.25	0.00519022	0.00524548
55.0	0.25	0.00547406	0.00544753
56.0	0.25	0.00239977	0.00237574
57.0	0.25	0.00280577	0.00278999
58.0	0.25	0.00302378	0.00311944
59.0	0.25	0.00165121	0.00168006
60.0	0.25	0.00113702	0.00112265
61.0	0.25	0.0034287	0.00342684
62.0	0.25	0.00777823	0.00787109
63.0	0.25	0.00377418	0.0036831
64.0	0.25	0.00451455	0.0044474
65.0	0.25	0.00476489	0.0047889
66.0	0.25	0.00203028	0.00212629
67.0	0.25	0.0042198	0.00419924
68.0	0.25	0.0014876	0.00149334
69.0	0.25	0.00207779	0.00208532
70.0	0.25	0.00372393	0.00363775
71.0	0.25	0.00729911	0.00740959
72.0	0.25	0.00212559	0.00211076
73.0	0.25	0.00177084	0.00178956
74.0	0.25	0.00153732	0.00155713
75.0	0.25	0.00232524	0.00233259
76.0	0.25	0.00201249	0.00203852
77.0	0.25	0.00378624	0.00378938
78.0	0.25	0.00547636	0.0053842
79.0	0.25	0.00241422	0.00241264
80.0	0.25	0.00493794	0.00484688
81.0	0.25	0.00514424	0.00513135
82.0	0.25	0.00173981	0.00176449
83.0	0.25	0.00162368	0.00163955
84.0	0.25	0.00492983	0.00458853
85.0	0.25	0.00454578	0.00440927
86.0	0.25	0.00126879	0.00127649
87.0	0.25	0.00491322	0.00490734
88.0	0.25	0.0030636	0.0030249
89.0	0.25	0.00577394	0.00576785
90.0	0.25	0.00292076	0.00292226
91.0	0.25	0.00152056	0.00154667
92.0	0.25	0.00258331	0.00256847
93.0	0.25	0.00444916	0.00443503
94.0	0.25	0.000964741	0.000956512
95.0	0.25	0.00522943	0.00524414
96.0	0.25	0.0049494	0.00493924
97.0	0.25	0.00204538	0.0020371
98.0	0.25	0.0047596	0.00478365
99.0	0.25	0.00105074	0.00104462
100.0	0.25	0.00469957	0.00462495
101.0	0.25	0.00239599	0.00235096
102.0	0.25	0.00125122	0.00125005
103.0	0.25	0.0041987	0.00420377
104.0	0.25	0.0051477	0.00525988
105.0	0.25	0.00618337	0.00620279
106.0	0.25	0.000632451	0.00063034
107.0	0.25	0.00217651	0.00219993
108.0	0.25	0.00326869	0.00321405
109.0	0.25	0.00461436	0.00456455
110.0	0.25	0.00349411	0.00345288
111.0	0.25	0.00417059	0.00412172
112.0	0.25	0.00325365	0.00327043
113.0	0.25	0.00671766	0.00671863
114.0	0.25	0.00167553	0.00169057
115.0	0.25	0.00107855	0.00109807
116.0	0.25	0.00103698	0.00105078
117.0	0.25	0.00109423	0.00112406
118.0	0.25	0.00225349	0.00223006
119.0	0.25	0.00391053	0.00396276
120.0	0.25	0.00181929	0.00179358
121.0	0.25	0.00182259	0.00181907
122.0	0.25	0.00306315	0.0031382
123.0	0.25	0.00209439	0.00209654
124.0	0.25	0.00203687	0.00204053
125.0	0.25	0.00138764	0.00139053
126.0	0.25	0.00398332	0.00400348
127.0	0.25	0.00234879	0.0022846
128.0	0.25	0.00255235	0.00243723
129.0	0.25	0.00215788	0.00226755
130.0	0.25	0.00319201	0.00320485
131.0	0.25	0.00258067	0.0026065
132.0	0.25	0.00346667	0.00343617
133.0	0.25	0.00462686	0.00461819
134.0	0.25	0.00343284	0.00344482
135.0	0.25	0.0010522	0.00103199
136.0	0.25	0.00341521	0.00340079
137.0	0.25	0.00121967	0.00125324
138.0	0.25	0.000755342	0.000760157
139.0	0.25	0.0032427	0.00318427
140.0	0.25	0.0022866	0.00219622
141.0	0.25	0.00336319	0.00329932
142.0	0.25	0.00436614	0.00386385
143.0	0.25	0.00203994	0.00208488
144.0	0.25	0.00306377	0.00301713
145.0	0.25	0.00306998	0.00281977
146.0	0.25	0.0024381	0.00245933
147.0	0.25	0.00165349	0.00172809
148.0	0.25	0.000875581	0.00084382
149.0	0.25	0.00365354	0.00360607

## Sheet: Table_S5
Metabolite	KEGG ID	Autoencoder Frequency
1-Methylhistamine	C05127	100
4-Hydroxyphenylpyruvic acid_neg	C01179	100
Allantoic acid_neg	C00499	100
Ascorbic acid	C00072	100
D-Malic acid_neg	C00497	100
D-glucuronic acid	C00191	100
Gamma-Aminobutyric acid	C00334	100
Glyceric acid_neg	C00258	100
Glycerophosphocholine	C00670	100
Guanidinoacetic acid	C00581	100
L-Arginine (1)	C00062	100
L-Histidine	C00135	100
L-Proline	C00148	100
Metanephrine	C05588	100
Pyroglutamic acid	C01879	100
beta aminobutyric acid	-	100
betaine aldehyde	C00576	100
biotin	C00120	100
caffeine	C07481	100
carnitine	C00318	100
choline	C00114	100
inositol	C00137	100
ornithine	C00077	100
spermine	C00750	100
uracil	C00106	100
uridine_neg	C00299	100
1(or 3)-Methylhistidine	C01152	99
2-Hydroxy-2-methylbutanedioic acid_neg	C02612	99
L-Alpha-aminobutyric acid		99
L-Threonine	C00188	99
L-Valine	C00183	99
Niacinamide (nicotinamide)	C00153	99
acetyl-CoA (2)	C00024	99
aminoimidazole carboxamide ribonucleotide	C04677	99
hippuric acid	C01586	99
1,4-diaminobutane	C02494	98
2-Aminooctanoic acid (2)	-	98
Alpha-N-Phenylacetyl-L-glutamine	C04148	98
Cysteamine	C01678	98
Phenyllactic acid (2)_neg	C05607	98
Tetradecanedioic acid_neg	-	98
citrulline	C00327	98
cystathionine	C02291	98
cysteine (1)	C00793	98
trimethylamine oxide	C01104	98
3-Hydroxyanthranilic acid	C00632	97
3-hydroxybutyric acid_neg	C01089	97
D-glucuronic acid_neg	C00191	97
Deoxyribose 1-phosphate_neg	C00672	97
L-Kynurenine (2)	C00328	97
L-Serine	C00065	97
Ureidosuccinic acid_neg	C00438	97
lactose	C00243	97
serotonin	C00780	97

## Sheet: Table_S6
Genetic marker of POD (UniProt Accession)	Genetic marker of POD (UniProt ID)
P60568	IL2_HUMAN
P05231	IL6_HUMAN
P01579	IFNG_HUMAN
P06276	CHLE_HUMAN
P22301	IL10_HUMAN
Q15848	ADIPO_HUMAN
P16109	LYAM3_HUMAN
P02741	CRP_HUMAN
P22303	ACES_HUMAN
P02763	A1AG1_HUMAN
P04150	GCR_HUMAN
O00206	TLR4_HUMAN
P02768	ALBU_HUMAN
P14780	MMP9_HUMAN
P13500	CCL2_HUMAN
P10636	TAU_HUMAN
P10145	IL8_HUMAN
P41159	LEP_HUMAN
P18510	IL1RA_HUMAN
P04040	CATA_HUMAN
P04271	S100B_HUMAN
P01375	TNFA_HUMAN
P04114	APOB_HUMAN
P02649	APOE_HUMAN
P14416	DRD2_HUMAN
P23560	BDNF_HUMAN
P09104	ENOG_HUMAN
P05019	IGF1_HUMAN
Q01959	SC6A3_HUMAN
P10645	CMGA_HUMAN
P17931	LEG3_HUMAN
Q08380	LG3BP_HUMAN
P10599	THIO_HUMAN
P08887	IL6RA_HUMAN
P01584	IL1B_HUMAN
P19438	TNR1A_HUMAN
P20333	TNR1B_HUMAN
Q8TAM6	ERMIN_HUMAN
P09429	HMGB1_HUMAN
P39905	GDNF_HUMAN
P0DJI8	SAA1_HUMAN
P01903	DRA_HUMAN
P12036	NFH_HUMAN
P16284	PECA1_HUMAN
P34810	CD68_HUMAN
